# Supplementary material for: Variation in Quality of Women’s Health Topic Information from Systematic Internet Searches
Source: Healthcare (Basel). 2025 Oct 8;13(19):2537. doi: 10.3390/healthcare13192537 (PMC12524552; doi:10.3390/healthcare13192537)
Supplement: Supplementary file 1 [file healthcare-13-02537-s001.zip]

Archive with 1 entries (1 files):
- healthcare-3796762-supplementary.xlsx
