# Supplementary material for: Variation in Quality of Women’s Health Topic Information from Systematic Internet Searches
Source: Healthcare (Basel). 2025 Oct 8;13(19):2537. doi: 10.3390/healthcare13192537 (PMC12524552; doi:10.3390/healthcare13192537)
Supplement: Supplementary file 1 [file healthcare-13-02537-s001.zip › healthcare-3796762-supplementary.xlsx]

## Sheet: BDD
URL	SearchTerm	Title	Company/Dep.	Reviewed_change title	Author?	Sources listed?	Sources #	Fact sheet?	Peer reviewed sources #	Source Ratio	Google page #	Explanation or recommendation or both	Description	.com, .gov, .org...	Country of origin	SCORE
https://familydoctor.org/40-womens-nutrition-metabolism-needs/	metabolism	After 40: Women’s Nutrition and Metabolism Needs	American Academy of Family Physicians	Bailey, Leisa	no	yes	1	no	0		1	REC	Organizational	org	USA
https://www.healthline.com/health/vitamin-deficiency-in-women	metabolism	Iron, Folate, and Other Essential Vitamins You're Not Getting Enough of (and Really Should)	HealthLine	Wilson, Deborah	Nall, Rachel	yes	15	no	2		1	EX	Popular	com	USA
https://pubmed.ncbi.nlm.nih.gov/10799394/	metabolism	Physiology of pregnancy and nutrient metabolism	NIH	yes	King, JC	yes					1	PR	PEERR
https://www.healthline.com/health/food-nutrition/vitamins-to-boost-metabolism	metabolism	5 Vitamins and Minerals to Boost Your Metabolism and Promote Weight Loss	HealthLine	Marengo, Katherine	Cafasso, Jacquelin		10	no	5		2	REC	Popular	com	USA
https://www.nuvancehealth.org/health-tips-and-news/discover-foods-that-boost-metabolism-and-promote-weight-loss	metabolism	Discover foods that boost metabolism and promote weight loss	Nuvance Health	no	Floch, Craig	no	0	no	0		2	REC	Medical	org	USA
https://bmcresnotes.biomedcentral.com/articles/10.1186/s13104-021-05582-z	metabolism	The association between deficiency of nutrient intake and resting metabolic rate in overweight and obese women: a cross-sectional study	BioMedCentral	yes	Sajjadi, Seyedeh	yes					2	PR	PEERR	com	USA
https://link.springer.com/article/10.1007/s40279-022-01755-3	metabolism	Active Women Across the Lifespan: Nutritional Ingredients to Support Health and Wellness	SpringerNature	yes	Smith-Ryan, Abbie	yes					2	PR	PEERR	com	USA
https://www.webmd.com/women/essential-vitamins-for-women-at-every-age	metabolism	Vitamins Women Need	WebMD	Johnson, TC	EdContrib	yes	1	no	0		2	EX	Popular	com	USA
https://health.clevelandclinic.org/nutritional-needs-for-men-and-women	metabolism	Do Men and Women Really Have Different Nutrition Needs?	Cleveland Clinic	no	no	no	0	no	0		2	EX	Medical	org	USA
https://jofem.org/index.php/jofem/article/view/195/228	metabolism	Calorie and Nutrient Intake in Obese Women With Low-Income	Elmer Press	yes	Ferazz, Isabella	yes					2	PR	PEERR	org	Canada
https://health.gov/news/202107/nutrition-we-age-healthy-eating-dietary-guidelines	metabolism	Nutrition as We Age: Healthy Eating with the Dietary Guidelines	DHHS	no	DaSilva, Dana	no	0	no	0		2	BOTH	Organizational	gov	USA
https://www.nature.com/articles/ejcn2015155	metabolism	Effect of multi-nutrient insufficiency on markers of one carbon metabolism in young women: response to a methionine load	SpringerNature	yes	Katre, P	yes					2	PR	PEERR	com	UK
https://www.frontiersin.org/journals/endocrinology/articles/10.3389/fendo.2024.1295677/full	metabolism	Maternal nutrient metabolism in the liver during pregnancy	Frontiers	yes	Fang, H	yes					2	PR	PEERR	com	Switzterland
https://events.faseb.org/event/nutrient-sensing-signaling-in-metabolism/summary	metabolism	Nutrient Sensing and Signaling in Metabolism	FASEB	no	no	no	0				2	NEITHER	Conference	org	USA
https://www.researchgate.net/publication/281242274_Differences_in_nutrient_metabolism_and_energy_intake_between_men_and_women	metabolism	Differences in nutrient metabolism and energy intake between men and women	ResearchGate	yes	Johnstone, AM	yes					3	PR	PEERR	net	USA
https://www.sciencedirect.com/science/article/pii/S0022316622157093	metabolism	Biomarkers of Nutrient Exposure and Status in One-Carbon (Methyl) Metabolism	ScienceDirect	yes	Mason, JB	yes					3	PR	PEERR	com
https://draxe.com/nutrition/nutrient-deficiencies-in-women/	metabolism	What You Need to Know About the Most Common Nutrient Deficiencies in Women	Dr.Axe	no	Levy, Jillian	no	0	no	0		3	EX	Popular	com	USA
https://www.gnc.com/multivitamins-for-women/GNCWomensMultivitaminEnergyAndMetabolism.html?srsltid=AfmBOop8r0FXeRs4IeFPBl631JMJa_pQ3s-2RbdPq-GAEHNfY6sYa_U6	metabolism	Multivitamin Energy & Metabolism	GNC	no	no	no	0	no	0		3	REC	Sales	com	USA
https://www.womenshealthnetwork.com/nutrition/common-nutrient-deficiencies-in-women/	metabolism	6 common nutrient deficiencies in women	Women's Health Network	no	Brown, SE	no	0	no	0		3	EX	Popular	com	USA
https://www.betterhealth.vic.gov.au/health/healthyliving/water-a-vital-nutrient	metabolism	Water-a vital nutrient	Victoria Dep Health	no	no	yes	4	yes	0		3	EX	Organizational	au	Australia
https://blog.ultrahuman.com/blog/nutrient-deficiencies-that-affect-women-the-most/	metabolism	Nutrient Deficiencies That Affect Women The Most	UltraHuman	no	Noronha, P	yes	5	no	0		3	EX	Popular	com	USA
https://www.medichecks.com/blogs/womens-health/are-women-at-risk-of-a-nutrient-deficiency	metabolism	Are women more at risk of a nutrient deficiency?	MediChecks	no	Lester, S	yes	8	no	3		3	BOTH	Blog	com	UK
https://academic.oup.com/jcem/article/105/3/660/5599745	metabolism	Lipid Metabolism Links Nutrient-Exercise Timing to Insulin Sensitivity in Men Classified as Overweight or Obese	Oxford Press	yes	Edinburgh, R	yes					3	PR	PEERR	org	UK
https://journals.humankinetics.com/view/journals/ijsnem/8/4/article-p331.xml	metabolism	Energy and Nutrient Intakes of the United States National Women's Artistic Gymnastics Team	Human Kinetics Journals	yes	Jonnalagadda, S.S.	yes					4	PR	PEERR	com	USA
chrome-extension://efaidnbmnnnibpcajpcglclefindmkaj/https://journals.sagepub.com/doi/pdf/10.1177/147323000703500301	metabolism	The Role of Vitamins and Minerals in Energy Metabolism and Well-Being	Field House Publishing	yes	Huskisson	yes					4	PR	PEERR	com	USA
https://www.forbes.com/health/womens-health/best-supplements-for-women/	metabolism	A Guide To The Best Supplements For Women In 2024	Forbes	Borst	Youdim, A	yes	17	no	1		4	BOTH	Popular	com	USA
https://www.peacehealth.org/healthy-you/metabolism-what-it-and-how-does-it-affect-our-bodies	metabolism	Metabolism: What is it, and how does it affect our bodies?	Peace Health	no	no	yes	3	no	0		4	EX	Medical	com	USA
https://www.medicalnewstoday.com/articles/322960	metabolism	What vitamins and minerals does a woman need?		Kubala, MS	Huizen, A	yes	27	yes	14		4	BOTH	Popular	com	UK
https://journals.physiology.org/doi/full/10.1152/japplphysiol.00632.2018	metabolism	Effect of frequent interruptions of sedentary time on nutrient metabolism in sedentary overweight male and female adults	American Physiology Society	yes	De Jong, N.P.	yes					4	PR	PEERR	com	USA
https://www.embopress.org/doi/full/10.15252/embr.202050635	metabolism	Nutrient metabolism and cancer in the in vivo context: a metabolic game of give and take	Embo Press	yes	Altea-Manzano	yes					4	PR	PEERR	com	DE
https://beyondmeasuretraining.com/blog/150080/How-Nutrient-Timing-Can-Impact-Weight-Loss-for-Women-Over-50	metabolism	How Nutrient Timing Can Impact Weight Loss for Women Over 50	Beyond Measure Fitness	no	no	no		no			4	REC	Popular	com	USA
https://www.noon.com/saudi-en/women-s-vitapak-program-energy-metabolism-complete-nutrient-system-designed-for-women-supports-increased-energy-metabolism-plus-performance-focus-daily-supplement-30-packs/ZED3DB6EEDB334B4E677BZ/p/	metabolism	Women's Vitapak Program - Energy & Metabolism	GNC	no	no	no		no			4	REC	Sales	com	USA
http://www.stewartnutrition.co.uk/nutritional_assesment/genetic_variations_in_nutrient_metabolism.html	metabolism	Genetic Variations in Nutrient Metabolism	Stewart Nutrition	Stewart, A	no	yes	6	no	1		4	EX	Medical	com	UK
https://www.merckmanuals.com/professional/nutritional-disorders/nutrition-general-considerations/nutrient-drug-interactions	metabolism	Nutrient drug interactions	Merck	yes	Bhupathiraju & Hu		4	yes	0		5	EX	Sales	com	USA
https://www.bumc.bu.edu/bnorc/core-services-overview/adipose-tissue-biology-and-nutrient-metabolism-core-abm/	metabolism	Adipose biology and nutrient metabolism core	Boston University	no	no	no	0	no	0		5	NEITHER	Medical	edu	USA
https://www.gssiweb.org/sports-science-exchange/article/micronutrient-considerations-for-the-female-athlete	metabolism	Micronutrient considerations for the female athlete	Gatoraide Sports Science Institute	no	Alannah, KA	yes	47	yes	40		5	BOTH	Sales	com	USA
https://extension.okstate.edu/fact-sheets/drug-nutrient-interactions.html	metabolism	Drug-nutrient interactions	Oklahoma State University	no	Hermann, J	yes	3	yes	0		5	EX	Organizational	edu	USA
https://onlinelibrary.wiley.com/doi/abs/10.1002/9781119946045.ch39	metabolism	Maternal Nutrient Metabolism and Requirements in Pregnancy and Lactation	Wiley Publising	Erdman, J	Allen, L	yes		no			5	PR	PEERR	com	UK
https://nutritionguide.pcrm.org/nutritionguide/view/Nutrition_Guide_for_Clinicians/1342043/all/Nutritional_Requirements_throughout_the_Life_Cycle	metabolism	Nutritional Requirements throughout the Life Cycle	Physicians Committee for Responsible Medicine	Barnard, N	no	yes	66	yes	54		5	EX	Medical	com	USA
chrome-extension://efaidnbmnnnibpcajpcglclefindmkaj/https://www.dietaryguidelines.gov/sites/default/files/2020-12/Dietary_Guidelines_for_Americans_2020-2025.pdf	metabolism	Dietary guidlines for Americans	USDA	no	no	no					5	REC	Organizational	gov	USA
https://link.springer.com/article/10.1007/s003940050057	metabolism	Nutrient oxidation and metabolic rate as affected by meals containing different proportions of carbohydrate and fat, in healthy young women	Springer	yes	Labayen, I	yes					5	PR	PEERR	com	UK
https://camelcamelcamel.com/product/B0867DR5FS	metabolism	GNC Women's Energy & Metabolism Vitapak	CamelCamelCamel	no	no	no					5	NEITHER	Sales	com	USA
https://lpi.oregonstate.edu/mic/other-nutrients/choline	metabolism	Choline	Oregon State University	yes	Higdon, J	yes	127	yes	117		5	EX	Organizational	edu	USA
https://www.ncbi.nlm.nih.gov/pmc/articles/PMC10227355/	endometriosis	The relationship between dietary micronutrients and endometriosis: A case-control study	NIH	yes	Roshanzadeh,,G	yes	3				1	PR	PEERR	gov	USA
https://www.ncbi.nlm.nih.gov/pmc/articles/PMC10781184/	endometriosis	How Can Selected Dietary Ingredients Influence the Development and Progression of Endometriosis?	MDPI	yes	Abramiuk	yes					1	PR	PEERR	com	China
https://www.sciencedirect.com/science/article/pii/S147264832030225X	endometriosis	The effects of nutrients on symptoms in women with endometriosis: a systematic review	Elsevier		Huijs, S	yes					1	PR	PEERR	com	UK
https://www.wildnutrition.com/blogs/our-blog/endometriosis-part-1-nutrient-deficiencies?srsltid=AfmBOoppPDyca8epTtxWb5-qWxYmg9BxicQn5XBbl68mBEsRp616mUjW	endometriosis	Endometriosis Part 1: Nutrient deficiencies	Wild Nutrition	no	no	no	0	0	0		1	EX	Sales	com	UK
https://www.bswhealth.com/blog/endometriosis-diet-what-to-eat-if-you-have-endometriosis	endometriosis	Endometriosis diet: What to eat if you have endometriosis	Baylor Scott & White (Baylor U)	yes	Alessandra Stasnopolis	no	0	0	0		1	BOTH	Medical	com	USA
https://www.frontiersin.org/journals/nutrition/articles/10.3389/fnut.2023.1273976/full	endometriosis	The impact of endometriosis on dietary choices and activities of everyday life: a cross-sectional study	Frontiers	yes	Mazza, E	yes					1	PR	PEERR	com	UK
https://www.news-medical.net/news/20240104/Could-your-diet-impact-endometriosis-Research-points-to-dietary-insights-for-treatment.aspx	endometriosis	Could your diet impact endometriosis? Research points to dietary insights for treatment	News Medical Life Sciences	y Priyanjana Pramanik, MSc.	Lily Ramsey, LLM	yes	1	no	1		1	EX	Popular	com	USA
https://nutritionj.biomedcentral.com/articles/10.1186/s12937-022-00812-x	endometriosis	Food groups and nutrients consumption and risk of endometriosis: a systematic review and meta-analysis of observational studies	BioMedCentral	yes	Arab, A	yes					1	PR	PEERR	com	USA
https://www.everydayhealth.com/womens-health/essentials-of-endometriosis-diet.aspx	endometriosis	What to Eat When You Have Endometriosis	Everyday Health	Davis-Canter	Carson-Dewitt, R	yes	8	no	3		2	BOTH	Popular	com	USA
https://www.london-gynaecology.com/diet-tips-to-manage-endometriosis-symptoms/	endometriosis	Nutritionist shares food tips to manage endometriosis symptoms	London Gynecology	no	no	yes	5	no	5		2	EX	Medical	com	UK
https://academic.oup.com/humrep/article/38/12/2433/7329302	endometriosis	The effect of dietary interventions on pain and quality of life in women diagnosed with endometriosis: a prospective study with control group	Oxford Press	yes	van Happs, AP	yes		no			2	PR	PEERR	com	UK
https://www.health.com/condition/endometriosis/endometriosis-diet	endometriosis	What To Eat and What To Avoid if You Have Endometriosis	Health dot com	Braden, AL	Miller, K	yes	21	yes	11		2	BOTH	Popular	com	USA
https://nancysnookendo.com/diet-and-nutrition/	endometriosis	Diet and nutrition	Nancy's Nook	no	no	yes	12	no	12		2	EX	Popular	com	USA
https://www.allianceobgyn.org/blog/diet-endometriosis	endometriosis	Diet and endometriosis	Alliance OBGYN	no	no	yes	4	no	2		2	BOTH	Medical	com	USA
https://naturalharmonyhealth.com/endometriosis/eating-for-endometriosis/	endometriosis	How to Eat for Endometriosis	Natural Harmony Reproductive Health	no	no	no	0	no	0		2	REC	Popular	com	USA
https://sydneyendometriosis.com.au/blog/endometriosis-and-nutrition-foods-to-eat-and-avoid/	endometriosis	Endometriosis and nutrition: foods to eat and avoid	Sydney Endometriosis	no	no	no	0	no	0		2	REC	Medical	au	Australia
https://puresportsmed.com/blog/posts/what-to-eat-and-avoid-with-endometriosis	endometriosis	What to Eat and Avoid with Endometriosis	Pure Sports Medicine	no	Patel, L	yes	5	no	5		2	BOTH	Medical	com	USA
https://www.wildnutrition.com/blogs/womens-health/endometriosis-diet-and-lifestyle-change?srsltid=AfmBOoqZNzSZrMy4EdA7HlszY-rmSqFzWyBtqby_yIOBjkRh_xVNzVlk	endometriosis	6 important research-led dietary and lifestyle changes to help manage your endometriosis	Wild Nutrition	no	Driver-Davies, L	yes	15	yes	14		2	REC	Sales	com	UK
https://rescripted.com/podcasts/from-first-period-to-last-period-real-talk-with-endo-stories-from-women-who-have-been-there	endometriosis	Real Talk With Endo: Stories From Women Who Have Been There	Rescripted	?	Hodgon, K	no		no			3	BOTH	Podcast	com	USA
https://www.reddit.com/r/Endo/comments/1870hih/do_you_think_the_1_in_10_women_have_endo_is/	endometriosis	Do you think the ‘1 in 10’ women have endo is accurate?	Reddit	no	no	no		no			3	EX	Popular	com	USA
https://www.theguardian.com/society/2015/sep/28/endometriosis-20-things-every-woman-and-every-doctor-should-know	endometriosis	Endometriosis: 20 things every woman (and every doctor) should know	The Guardian	yes	Jackson, G	no		yes			3	EX	Popular	com	UK
https://www.amazon.com/Beating-Endo-Holistic-Treatment-Endometriosis/dp/0062861832	endometriosis	Beating Endo: How to Reclaim Your Life from Endometriosis	Amazon	no	no	no					3	NEITHER	Sales	com	USA
https://www.everydayhealth.com/endometriosis/living-with/celebrities-who-speak-endometriosis/	endometriosis	These 14 Stars Are Transcending the Pain of Endometriosis	Everyday Health	McHugh	Garrard & Majsiak	yes	21	yes	2		3	EX	Popular	com	USA
https://www.healthdirect.gov.au/blog/the-truth-hurts-hysterectomy-does-not-cure-endometriosis	endometriosis	The truth hurts: hysterectomy doesn’t cure endometriosis	Health Direct	no	no	yes	3	yes	0		3	EX	Popular	com	Australia
https://www.endoblack.org/about-endo-black-1	endometriosis	Endo Black	Endo Black	no	no	no					3	BOTH	Popular	com	USA
https://www.cambridge.org/core/journals/hypatia/article/endo-time-endometriosis-and-the-flow-of-recognition/61B8051CF21A41AE136E2A68E15D7799	endometriosis	Endo Time: Endometriosis and the Flow of Recognition	Cambridge University Press	yes	Hallstrom	yes					3	PR	PEERR	com	UK
https://www.endofound.org/the-endometriosis-resource-portal-for-people-of-color	endometriosis	The Endometriosis Resource Portal for People of Color	Endometriosis Foundation of America	no	no	yes	5	yes	4		3	EX	Medical	com	USA
https://journals.sagepub.com/doi/10.1177/0959353518815704	endometriosis	“Do mad people get endo or does endo make you mad?”: Clinicians’ discursive constructions of Medicine and women with endometriosis	Sage Journals	yes	Young, K	yes					3	PR	PEERR	com	USA
https://en.wikipedia.org/wiki/Endometriosis	endometriosis	Endometriosis	Wikipedia	yes	no	yes	244	yes	164		4	BOTH	Organizational	com	USA
https://medicine.yale.edu/news/yale-medicine-magazine/article/scientist-sees-a-connection-between-endometriosis-and-tampon/	endometriosis	Scientist sees a connection between endometriosis and tampon use, orgasm	Yale School of Medicine	no	no	no	0	no	0		4	EX	Medical	edu	USA
https://www.everydayhealth.com/endometriosis/self-care-strategies/	endometriosis	7 Self-Care Tips for Women Who Have Endometriosis	Everyday Health	McHugh	Patino, E	yes	8	yes	4		4	REC	Popular	com	USA
https://www.prnewswire.com/news-releases/julianne-hough-encourages-women-to-speak-up-for-endo-during-endometriosis-awareness-month-300607639.html	endometriosis	Julianne Hough Encourages Women to "Speak Up for Endo" during Endometriosis Awareness Month	AbbVie	no	no	yes	17	no	1		4	EX	?	com	USA
https://www.theguardian.com/society/2015/sep/28/endometriosis-hidden-suffering-millions-women	endometriosis	Endometriosis: the hidden suffering of millions of women revealed	The Guardian	yes	no	no		no			4	EX	Popular	com	UK
https://www.housedems.ct.gov/Endo	endometriosis	Endometriosis working grouop	US Congress	no	no	no		yes			4	EX	Organizational	gov	USA
https://www.healthcentral.com/condition/endometriosis	endometriosis	Endometriosis: Everything You Need to Know	Health Central	Metz, MT	Korn, M	yes	13	yes	5		4	EX	Popular	com	USA
https://www.reddit.com/r/endometriosis/comments/15ads5b/my_doctor_said_most_women_have_endo_to_some_degree/	endometriosis	My doctor said most women have endo to some degree	Reddit	no	no	no		no			4	NEITHER	Popular	com	USA
https://www.spherecre.org/research/current-trials/endometriosis-management-plan	endometriosis	Endometriosis Management Plan (Endo-MP) Project	Sphere	yes	no	no					4	NEITHER	Medical	org	Canada
https://www.harvard.com/book/9780062861849_beating_endo/	endometriosis	Beating Endo: How to Reclaim Your Life from Endometriosis	Harvard Book Review	yes	no	no		no			5	NEITHER	Organizational	com	USA	book review
https://www.businessinsider.com/guides/health/conditions-symptoms/what-does-endometriosis-feel-like	endometriosis	What endometriosis feels like, from people who live with and manage symptoms	Business Insider	Demosthenes, L	Britt, T	no		yes			5	EX	Popular	com	USA
https://www.womenshealthservices.com/blog/does-menopause-end-endometriosis	endometriosis	Does Menopause End Endometriosis?	Women's Health Services	no	no	no		yes			5	EX	Medical	com	USA
https://www.health.com/condition/endometriosis/endo-belly	endometriosis	What Is Endo Belly?	Health dot com	Mandal, S	Young, C	yes	7	yes	3		5	EX	Popular	com	USA
https://www.sciencedirect.com/science/article/pii/S0015028211008739	endometriosis	Incidence of endometriosis by study population and diagnostic method: the ENDO study	Elsevier	yes	Louis, G	yes					5	PR	PEERR	com	UK
https://endometriosisnetwork.com/	endometriosis	Understanding endometriosis	Endometriosis Network Canada	no	no	no		no			5	EX	Organizational	ca	Canada
https://www.endozone.com.au/	endometriosis	Welcome to EndoZone	Australian Govt	no	no	no		no			5	EX	Organizational	au	Australia
https://endometriosisaustralia.org/	endometriosis	Endometriosis, act today	Endometriosis Australia	no	no	no		no			5	EX	Organizational	org	Australia
https://www.youtube.com/watch?v=xXkvJW0fRtI	endometriosis	Do you have endometriosis	YouTube	no	no	no		no			5	EX	Popular	com	USA
https://www.ccrmivf.com/news-events/prevention-what-is-endo-belly/	endometriosis	What Is Endo Belly? Experts Explain	CCRM Fertility	yes	Haase	no		yes			5	EX	Medical	com	USA

## Sheet: FullDataSet
URL	SearchTerm	Title	Entity	Reviewed_bin	Rev_cred_bin	Reviewed_By	Author	Author_bin	Auth_Credentialed_bin	Sources listed_bin	Source_#	Fact sheet	PeerReview#	PeerRev_bin	Source_Ratio	Google_page	Information	Description	page_suffix	Country_origin	SCORE_DO NOT CHANGE!!!
https://familydoctor.org/40-womens-nutrition-metabolism-needs/	metabolism	After 40: Women’s Nutrition and Metabolism Needs	American Academy of Family Physicians	1	1	Bailey, Leisa	no	0	0	1	1	no	0	0	0	1	REC	Organizational	org	USA	3
https://www.healthline.com/health/vitamin-deficiency-in-women	metabolism	Iron, Folate, and Other Essential Vitamins You're Not Getting Enough of (and Really Should)	HealthLine	1	1	Wilson, Deborah	Nall, Rachel	1	1	1	15	no	2	1	0.133333	1	EX	Popular	com	USA	6
https://pubmed.ncbi.nlm.nih.gov/10799394/	metabolism	Physiology of pregnancy and nutrient metabolism	NIH	1			King, JC	1		1				0	#DIV/0!	1	PR	PEERR			3
https://www.healthline.com/health/food-nutrition/vitamins-to-boost-metabolism	metabolism	5 Vitamins and Minerals to Boost Your Metabolism and Promote Weight Loss	HealthLine	1	1	Marengo, Katherine	Cafasso, Jacquelin	1	0	1	10	no	5	1	0.5	2	REC	Popular	com	USA	5
https://www.nuvancehealth.org/health-tips-and-news/discover-foods-that-boost-metabolism-and-promote-weight-loss	metabolism	Discover foods that boost metabolism and promote weight loss	Nuvance Health	0	0		Floch, Craig	1	1	0	0	no	0	0	#DIV/0!	2	REC	Medical	org	USA	2
https://bmcresnotes.biomedcentral.com/articles/10.1186/s13104-021-05582-z	metabolism	The association between deficiency of nutrient intake and resting metabolic rate in overweight and obese women: a cross-sectional study	BioMedCentral	1			Sajjadi, Seyedeh	1		1				0	#DIV/0!	2	PR	PEERR	com	USA	3
https://link.springer.com/article/10.1007/s40279-022-01755-3	metabolism	Active Women Across the Lifespan: Nutritional Ingredients to Support Health and Wellness	SpringerNature	1			Smith-Ryan, Abbie	1		1				0	#DIV/0!	2	PR	PEERR	com	USA	3
https://www.webmd.com/women/essential-vitamins-for-women-at-every-age	metabolism	Vitamins Women Need	WebMD	1	1	Johnson, TC	EdContrib	1	0	1	1	no	0	0	0	2	EX	Popular	com	USA	4
https://health.clevelandclinic.org/nutritional-needs-for-men-and-women	metabolism	Do Men and Women Really Have Different Nutrition Needs?	Cleveland Clinic	0	0		no	0	0	0	0	no	0	0	#DIV/0!	2	EX	Medical	org	USA	0
https://jofem.org/index.php/jofem/article/view/195/228	metabolism	Calorie and Nutrient Intake in Obese Women With Low-Income	Elmer Press	1			Ferazz, Isabella	1		1				0	#DIV/0!	2	PR	PEERR	org	Canada	3
https://health.gov/news/202107/nutrition-we-age-healthy-eating-dietary-guidelines	metabolism	Nutrition as We Age: Healthy Eating with the Dietary Guidelines	DHHS	0	0		DaSilva, Dana	1		0	0	no	0	0	#DIV/0!	2	BOTH	Organizational	gov	USA	1
https://www.nature.com/articles/ejcn2015155	metabolism	Effect of multi-nutrient insufficiency on markers of one carbon metabolism in young women: response to a methionine load	SpringerNature	1			Katre, P	1		1				0	#DIV/0!	2	PR	PEERR	com	UK	3
https://www.frontiersin.org/journals/endocrinology/articles/10.3389/fendo.2024.1295677/full	metabolism	Maternal nutrient metabolism in the liver during pregnancy	Frontiers	1			Fang, H	1		1				0	#DIV/0!	2	PR	PEERR	com	Switzterland	3
https://events.faseb.org/event/nutrient-sensing-signaling-in-metabolism/summary	metabolism	Nutrient Sensing and Signaling in Metabolism	FASEB	0	0		no	0	0	0	0			0	#DIV/0!	2	NEITHER	Conference	org	USA	0
https://www.researchgate.net/publication/281242274_Differences_in_nutrient_metabolism_and_energy_intake_between_men_and_women	metabolism	Differences in nutrient metabolism and energy intake between men and women	ResearchGate	1			Johnstone, AM	1		1				0	#DIV/0!	3	PR	PEERR	net	USA	3
https://www.sciencedirect.com/science/article/pii/S0022316622157093	metabolism	Biomarkers of Nutrient Exposure and Status in One-Carbon (Methyl) Metabolism	ScienceDirect	1			Mason, JB	1		1				0	#DIV/0!	3	PR	PEERR	com		3
https://draxe.com/nutrition/nutrient-deficiencies-in-women/	metabolism	What You Need to Know About the Most Common Nutrient Deficiencies in Women	Dr.Axe	0	0		Levy, Jillian	1	1	0	0	no	0	0	#DIV/0!	3	EX	Popular	com	USA	2
https://www.gnc.com/multivitamins-for-women/GNCWomensMultivitaminEnergyAndMetabolism.html?srsltid=AfmBOop8r0FXeRs4IeFPBl631JMJa_pQ3s-2RbdPq-GAEHNfY6sYa_U6	metabolism	Multivitamin Energy & Metabolism	GNC	0	0		no	0	0	0	0	no	0	0	#DIV/0!	3	REC	Sales	com	USA	0
https://www.womenshealthnetwork.com/nutrition/common-nutrient-deficiencies-in-women/	metabolism	6 common nutrient deficiencies in women	Women's Health Network	0	0		Brown, SE	1		0	0	no	0	0	#DIV/0!	3	EX	Popular	com	USA	1
https://www.betterhealth.vic.gov.au/health/healthyliving/water-a-vital-nutrient	metabolism	Water-a vital nutrient	Victoria Dep Health	0	0		no	0	0	1	4	yes	0	0	0	3	EX	Organizational	au	Australia	1
https://blog.ultrahuman.com/blog/nutrient-deficiencies-that-affect-women-the-most/	metabolism	Nutrient Deficiencies That Affect Women The Most	UltraHuman	0	0		Noronha, P	1		1	5	no	0	0	0	3	EX	Popular	com	USA	2
https://www.medichecks.com/blogs/womens-health/are-women-at-risk-of-a-nutrient-deficiency	metabolism	Are women more at risk of a nutrient deficiency?	MediChecks	0	0		Lester, S	1		1	8	no	3	1	0.375	3	BOTH	Blog	com	UK	3
https://academic.oup.com/jcem/article/105/3/660/5599745	metabolism	Lipid Metabolism Links Nutrient-Exercise Timing to Insulin Sensitivity in Men Classified as Overweight or Obese	Oxford Press	1			Edinburgh, R	1		1				0	#DIV/0!	3	PR	PEERR	org	UK	3
https://journals.humankinetics.com/view/journals/ijsnem/8/4/article-p331.xml	metabolism	Energy and Nutrient Intakes of the United States National Women's Artistic Gymnastics Team	Human Kinetics Journals	1			Jonnalagadda, S.S.	1		1				0	#DIV/0!	4	PR	PEERR	com	USA	3
chrome-extension://efaidnbmnnnibpcajpcglclefindmkaj/https://journals.sagepub.com/doi/pdf/10.1177/147323000703500301	metabolism	The Role of Vitamins and Minerals in Energy Metabolism and Well-Being	Field House Publishing	1			Huskisson	1		1				0	#DIV/0!	4	PR	PEERR	com	USA	3
https://www.forbes.com/health/womens-health/best-supplements-for-women/	metabolism	A Guide To The Best Supplements For Women In 2024	Forbes	1	1	Borst	Youdim, A	1	0	1	17	no	1	1	0.0588235	4	BOTH	Popular	com	USA	5
https://www.peacehealth.org/healthy-you/metabolism-what-it-and-how-does-it-affect-our-bodies	metabolism	Metabolism: What is it, and how does it affect our bodies?	Peace Health	0	0		no	0	0	1	3	no	0	0	0	4	EX	Medical	com	USA	1
https://www.medicalnewstoday.com/articles/322960	metabolism	What vitamins and minerals does a woman need?	Medical News Today	1	1	Kubala, MS	Huizen, A	1	0	1	27	yes	14	1	0.518519	4	BOTH	Popular	com	UK	5
https://journals.physiology.org/doi/full/10.1152/japplphysiol.00632.2018	metabolism	Effect of frequent interruptions of sedentary time on nutrient metabolism in sedentary overweight male and female adults	American Physiology Society	1			De Jong, N.P.	1		1				0	#DIV/0!	4	PR	PEERR	com	USA	3
https://www.embopress.org/doi/full/10.15252/embr.202050635	metabolism	Nutrient metabolism and cancer in the in vivo context: a metabolic game of give and take	Embo Press	1			Altea-Manzano	1		1				0	#DIV/0!	4	PR	PEERR	com	DE	3
https://beyondmeasuretraining.com/blog/150080/How-Nutrient-Timing-Can-Impact-Weight-Loss-for-Women-Over-50	metabolism	How Nutrient Timing Can Impact Weight Loss for Women Over 50	Beyond Measure Fitness	0	0		no	0	0	0		no		0	#DIV/0!	4	REC	Popular	com	USA	0
https://www.noon.com/saudi-en/women-s-vitapak-program-energy-metabolism-complete-nutrient-system-designed-for-women-supports-increased-energy-metabolism-plus-performance-focus-daily-supplement-30-packs/ZED3DB6EEDB334B4E677BZ/p/	metabolism	Women's Vitapak Program - Energy & Metabolism	GNC	0	0		no	0	0	0		no		0	#DIV/0!	4	REC	Sales	com	USA	0
http://www.stewartnutrition.co.uk/nutritional_assesment/genetic_variations_in_nutrient_metabolism.html	metabolism	Genetic Variations in Nutrient Metabolism	Stewart Nutrition	1		Stewart, A	no	0	0	1	6	no	1	1	0.166667	4	EX	Medical	com	UK	3
https://www.merckmanuals.com/professional/nutritional-disorders/nutrition-general-considerations/nutrient-drug-interactions	metabolism	Nutrient drug interactions	Merck	1	1		Bhupathiraju & Hu	1	1	1	4	yes	0	0	0	5	EX	Sales	com	USA	5
https://www.bumc.bu.edu/bnorc/core-services-overview/adipose-tissue-biology-and-nutrient-metabolism-core-abm/	metabolism	Adipose biology and nutrient metabolism core	Boston University	0	0		no	0	0	0	0	no	0	0	#DIV/0!	5	NEITHER	Medical	edu	USA	0
https://www.gssiweb.org/sports-science-exchange/article/micronutrient-considerations-for-the-female-athlete	metabolism	Micronutrient considerations for the female athlete	Gatoraide Sports Science Institute	0	0		Alannah, KA	1	1	1	47	yes	40	1	0.851064	5	BOTH	Sales	com	USA	4
https://extension.okstate.edu/fact-sheets/drug-nutrient-interactions.html	metabolism	Drug-nutrient interactions	Oklahoma State University	0	0		Hermann, J	1	1	1	3	yes	0	0	0	5	EX	Organizational	edu	USA	3
https://onlinelibrary.wiley.com/doi/abs/10.1002/9781119946045.ch39	metabolism	Maternal Nutrient Metabolism and Requirements in Pregnancy and Lactation	Wiley Publising	1		Erdman, J	Allen, L	1		1		no		0	#DIV/0!	5	PR	PEERR	com	UK	3
https://nutritionguide.pcrm.org/nutritionguide/view/Nutrition_Guide_for_Clinicians/1342043/all/Nutritional_Requirements_throughout_the_Life_Cycle	metabolism	Nutritional Requirements throughout the Life Cycle	Physicians Committee for Responsible Medicine	1		Barnard, N	no	0	0	1	66	yes	54	1	0.818182	5	EX	Medical	com	USA	3
chrome-extension://efaidnbmnnnibpcajpcglclefindmkaj/https://www.dietaryguidelines.gov/sites/default/files/2020-12/Dietary_Guidelines_for_Americans_2020-2025.pdf	metabolism	Dietary guidlines for Americans	USDA	0	0		no	0	0	0				0	#DIV/0!	5	REC	Organizational	gov	USA	0
https://link.springer.com/article/10.1007/s003940050057	metabolism	Nutrient oxidation and metabolic rate as affected by meals containing different proportions of carbohydrate and fat, in healthy young women	Springer	1			Labayen, I	1		1				0	#DIV/0!	5	PR	PEERR	com	UK	3
https://camelcamelcamel.com/product/B0867DR5FS	metabolism	GNC Women's Energy & Metabolism Vitapak	CamelCamelCamel	0	0		no	0	0	0				0	#DIV/0!	5	NEITHER	Sales	com	USA	0
https://lpi.oregonstate.edu/mic/other-nutrients/choline	metabolism	Choline	Oregon State University	1	1		Higdon, J	1	1	1	127	yes	117	1	0.92126	5	EX	Organizational	edu	USA	6
https://www.ncbi.nlm.nih.gov/pmc/articles/PMC10227355/	endometriosis	The relationship between dietary micronutrients and endometriosis: A case-control study	NIH	1			Roshanzadeh,,G	1		1	3			0	0	1	PR	PEERR	gov	USA	3
https://www.ncbi.nlm.nih.gov/pmc/articles/PMC10781184/	endometriosis	How Can Selected Dietary Ingredients Influence the Development and Progression of Endometriosis?	MDPI	1			Abramiuk	1		1				0	#DIV/0!	1	PR	PEERR	com	China	3
https://www.sciencedirect.com/science/article/pii/S147264832030225X	endometriosis	The effects of nutrients on symptoms in women with endometriosis: a systematic review	Elsevier	1			Huijs, S	1		1				0	#DIV/0!	1	PR	PEERR	com	UK	3
https://www.wildnutrition.com/blogs/our-blog/endometriosis-part-1-nutrient-deficiencies?srsltid=AfmBOoppPDyca8epTtxWb5-qWxYmg9BxicQn5XBbl68mBEsRp616mUjW	endometriosis	Endometriosis Part 1: Nutrient deficiencies	Wild Nutrition	0	0		no	0	0	0	0	0	0	0	#DIV/0!	1	EX	Sales	com	UK	0
https://www.bswhealth.com/blog/endometriosis-diet-what-to-eat-if-you-have-endometriosis	endometriosis	Endometriosis diet: What to eat if you have endometriosis	Baylor Scott & White (Baylor U)	1	0		Alessandra Stasnopolis	1	1	0	0	0	0	0	#DIV/0!	1	BOTH	Medical	com	USA	3
https://www.frontiersin.org/journals/nutrition/articles/10.3389/fnut.2023.1273976/full	endometriosis	The impact of endometriosis on dietary choices and activities of everyday life: a cross-sectional study	Frontiers	1			Mazza, E	1		1				0	#DIV/0!	1	PR	PEERR	com	UK	3
https://www.news-medical.net/news/20240104/Could-your-diet-impact-endometriosis-Research-points-to-dietary-insights-for-treatment.aspx	endometriosis	Could your diet impact endometriosis? Research points to dietary insights for treatment	News Medical Life Sciences	1	1	Priyanjana Pramanik, MSc.	Lily Ramsey, LLM	1	1	1	1	no	1	1	1	1	EX	Popular	com	USA	6
https://nutritionj.biomedcentral.com/articles/10.1186/s12937-022-00812-x	endometriosis	Food groups and nutrients consumption and risk of endometriosis: a systematic review and meta-analysis of observational studies	BioMedCentral	1	1		Arab, A	1	0	1	0	no	0	0	#DIV/0!	1	PR	PEERR	com	USA	4
https://www.everydayhealth.com/womens-health/essentials-of-endometriosis-diet.aspx	endometriosis	What to Eat When You Have Endometriosis	Everyday Health	1	1	Davis-Canter	Carson-Dewitt, R	1	0	1	8	no	3	1	0.375	2	BOTH	Popular	com	USA	5
https://www.london-gynaecology.com/diet-tips-to-manage-endometriosis-symptoms/	endometriosis	Nutritionist shares food tips to manage endometriosis symptoms	London Gynecology	0	0		no	0	0	1	5	no	5	1	1	2	EX	Medical	com	UK	2
https://academic.oup.com/humrep/article/38/12/2433/7329302	endometriosis	The effect of dietary interventions on pain and quality of life in women diagnosed with endometriosis: a prospective study with control group	Oxford Press	1			van Happs, AP	1		1		no		0	#DIV/0!	2	PR	PEERR	com	UK	3
https://www.health.com/condition/endometriosis/endometriosis-diet	endometriosis	What To Eat and What To Avoid if You Have Endometriosis	Health dot com	1	1	Braden, AL	Miller, K	1	0	1	21	yes	11	1	0.52381	2	BOTH	Popular	com	USA	5
https://nancysnookendo.com/diet-and-nutrition/	endometriosis	Diet and nutrition	Nancy's Nook	0	0		no	0	0	1	12	no	12	1	1	2	EX	Popular	com	USA	2
https://www.allianceobgyn.org/blog/diet-endometriosis	endometriosis	Diet and endometriosis	Alliance OBGYN	0	0		no	0	0	1	4	no	2	1	0.5	2	BOTH	Medical	com	USA	2
https://naturalharmonyhealth.com/endometriosis/eating-for-endometriosis/	endometriosis	How to Eat for Endometriosis	Natural Harmony Reproductive Health	0	0		no	0	0	0	0	no	0	0	#DIV/0!	2	REC	Popular	com	USA	0
https://sydneyendometriosis.com.au/blog/endometriosis-and-nutrition-foods-to-eat-and-avoid/	endometriosis	Endometriosis and nutrition: foods to eat and avoid	Sydney Endometriosis	0	0		no	0	0	0	0	no	0	0	#DIV/0!	2	REC	Medical	au	Australia	0
https://puresportsmed.com/blog/posts/what-to-eat-and-avoid-with-endometriosis	endometriosis	What to Eat and Avoid with Endometriosis	Pure Sports Medicine	0	0		Patel, L	1	1	1	5	no	5	1	1	2	BOTH	Medical	com	USA	4
https://www.wildnutrition.com/blogs/womens-health/endometriosis-diet-and-lifestyle-change?srsltid=AfmBOoqZNzSZrMy4EdA7HlszY-rmSqFzWyBtqby_yIOBjkRh_xVNzVlk	endometriosis	6 important research-led dietary and lifestyle changes to help manage your endometriosis	Wild Nutrition	0	0		Driver-Davies, L	1	0	1	15	yes	14	1	0.933333	2	REC	Sales	com	UK	3
https://rescripted.com/podcasts/from-first-period-to-last-period-real-talk-with-endo-stories-from-women-who-have-been-there	endometriosis	Real Talk With Endo: Stories From Women Who Have Been There	Rescripted	0	0		Hodgon, K	1	0	0		no	0	0	#DIV/0!	3	BOTH	Podcast	com	USA	1
https://www.reddit.com/r/Endo/comments/1870hih/do_you_think_the_1_in_10_women_have_endo_is/	endometriosis	Do you think the ‘1 in 10’ women have endo is accurate?	Reddit	0	0		no	0	0	0		no	0	0	#DIV/0!	3	EX	Popular	com	USA	0
https://www.theguardian.com/society/2015/sep/28/endometriosis-20-things-every-woman-and-every-doctor-should-know	endometriosis	Endometriosis: 20 things every woman (and every doctor) should know	The Guardian	1	0		Jackson, G	1	0	0		yes	0	0	#DIV/0!	3	EX	Popular	com	UK	2
https://www.amazon.com/Beating-Endo-Holistic-Treatment-Endometriosis/dp/0062861832	endometriosis	Beating Endo: How to Reclaim Your Life from Endometriosis	Amazon	0	0		no	0	0	0	0	no	0	0	#DIV/0!	3	NEITHER	Sales	com	USA	0
https://www.everydayhealth.com/endometriosis/living-with/celebrities-who-speak-endometriosis/	endometriosis	These 14 Stars Are Transcending the Pain of Endometriosis	Everyday Health	1	1	McHugh	Garrard & Majsiak	1	0	1	21	yes	2	1	0.0952381	3	EX	Popular	com	USA	5
https://www.healthdirect.gov.au/blog/the-truth-hurts-hysterectomy-does-not-cure-endometriosis	endometriosis	The truth hurts: hysterectomy doesn’t cure endometriosis	Health Direct	0	0		no	0	0	1	3	yes	0	0	0	3	EX	Popular	com	Australia	1
https://www.endoblack.org/about-endo-black-1	endometriosis	Endo Black	Endo Black	0	0		no	0	0	0	0	yes	0	0	#DIV/0!	3	BOTH	Popular	com	USA	0
https://www.cambridge.org/core/journals/hypatia/article/endo-time-endometriosis-and-the-flow-of-recognition/61B8051CF21A41AE136E2A68E15D7799	endometriosis	Endo Time: Endometriosis and the Flow of Recognition	Cambridge University Press	1			Hallstrom	1		1				0	#DIV/0!	3	PR	PEERR	com	UK	3
https://www.endofound.org/the-endometriosis-resource-portal-for-people-of-color	endometriosis	The Endometriosis Resource Portal for People of Color	Endometriosis Foundation of America	0	0		no	0	0	1	5	yes	4	1	0.8	3	EX	Medical	com	USA	2
https://journals.sagepub.com/doi/10.1177/0959353518815704	endometriosis	“Do mad people get endo or does endo make you mad?”: Clinicians’ discursive constructions of Medicine and women with endometriosis	Sage Journals	1			Young, K	1		1				0	#DIV/0!	3	PR	PEERR	com	USA	3
https://en.wikipedia.org/wiki/Endometriosis	endometriosis	Endometriosis	Wikipedia	1	0		no	0	0	1	244	yes	164	1	0.672131	4	BOTH	Organizational	com	USA	3
https://medicine.yale.edu/news/yale-medicine-magazine/article/scientist-sees-a-connection-between-endometriosis-and-tampon/	endometriosis	Scientist sees a connection between endometriosis and tampon use, orgasm	Yale School of Medicine	0	0		no	0	0	0	0	no	0	0	#DIV/0!	4	EX	Medical	edu	USA	0
https://www.everydayhealth.com/endometriosis/self-care-strategies/	endometriosis	7 Self-Care Tips for Women Who Have Endometriosis	Everyday Health	1	1	McHugh	Patino, E	1	0	1	8	yes	4	1	0.5	4	REC	Popular	com	USA	5
https://www.prnewswire.com/news-releases/julianne-hough-encourages-women-to-speak-up-for-endo-during-endometriosis-awareness-month-300607639.html	endometriosis	Julianne Hough Encourages Women to "Speak Up for Endo" during Endometriosis Awareness Month	AbbVie	0	0		no	0	0	1	17	no	1	1	0.0588235	4	EX	?	com	USA	2
https://www.theguardian.com/society/2015/sep/28/endometriosis-hidden-suffering-millions-women	endometriosis	Endometriosis: the hidden suffering of millions of women revealed	The Guardian	1	0		no	1	0	0		no		0	#DIV/0!	4	EX	Popular	com	UK	2
https://www.housedems.ct.gov/Endo	endometriosis	Endometriosis working grouop	US Congress	0	0		no	0	0	0		yes		0	#DIV/0!	4	EX	Organizational	gov	USA	0
https://www.healthcentral.com/condition/endometriosis	endometriosis	Endometriosis: Everything You Need to Know	Health Central	1	1	Metz, MT	Korn, M	1	0	1	13	yes	5	1	0.384615	4	EX	Popular	com	USA	5
https://www.reddit.com/r/endometriosis/comments/15ads5b/my_doctor_said_most_women_have_endo_to_some_degree/	endometriosis	My doctor said most women have endo to some degree	Reddit	0	0		no	0	0	0		no		0	#DIV/0!	4	NEITHER	Popular	com	USA	0
https://www.spherecre.org/research/current-trials/endometriosis-management-plan	endometriosis	Endometriosis Management Plan (Endo-MP) Project	Sphere	1	1		no	1	1	0		no		0	#DIV/0!	4	NEITHER	Medical	org	Canada	4
https://www.harvard.com/book/9780062861849_beating_endo/	endometriosis	Beating Endo: How to Reclaim Your Life from Endometriosis	Harvard Book Review	0	0		no	0	0	0		no		0	#DIV/0!	5	NEITHER	Organizational	com	USA	0
https://www.businessinsider.com/guides/health/conditions-symptoms/what-does-endometriosis-feel-like	endometriosis	What endometriosis feels like, from people who live with and manage symptoms	Business Insider	1	1	Demosthenes, L	Britt, T	1	0	0		yes		0	#DIV/0!	5	EX	Popular	com	USA	3
https://www.womenshealthservices.com/blog/does-menopause-end-endometriosis	endometriosis	Does Menopause End Endometriosis?	Women's Health Services	0	0		no	0	0	0		yes		0	#DIV/0!	5	EX	Medical	com	USA	0
https://www.health.com/condition/endometriosis/endo-belly	endometriosis	What Is Endo Belly?	Health dot com	1	1	Mandal, S	Young, C	1	0	1	7	yes	3	1	0.428571	5	EX	Popular	com	USA	5
https://www.sciencedirect.com/science/article/pii/S0015028211008739	endometriosis	Incidence of endometriosis by study population and diagnostic method: the ENDO study	Elsevier	1	1		Louis, G	1	1	1		no		0	#DIV/0!	5	PR	PEERR	com	UK	5
https://endometriosisnetwork.com/	endometriosis	Understanding endometriosis	Endometriosis Network Canada	0	0		no	0	0	0		no		0	#DIV/0!	5	EX	Organizational	ca	Canada	0
https://www.endozone.com.au/	endometriosis	Welcome to EndoZone	Australian Govt	0	0		no	0	0	0		no		0	#DIV/0!	5	EX	Organizational	au	Australia	0
https://endometriosisaustralia.org/	endometriosis	Endometriosis, act today	Endometriosis Australia	0	0		no	0	0	0		no		0	#DIV/0!	5	EX	Organizational	org	Australia	0
https://www.youtube.com/watch?v=xXkvJW0fRtI	endometriosis	Do you have endometriosis	YouTube	0	0		no	0	0	0		no		0	#DIV/0!	5	EX	Popular	com	USA	0
https://www.ccrmivf.com/news-events/prevention-what-is-endo-belly/	endometriosis	What Is Endo Belly? Experts Explain	CCRM Fertility	0	0		Haase	1	0	0		yes		0	#DIV/0!	5	EX	Medical	com	USA	1
https://www.ncbi.nlm.nih.gov/pmc/articles/PMC9687867/	Microbiome	The Gut Microbiome and Female Health	NIH: National library of medicine, Journal of Biology (Basel)	1			Ruqaiyyah Siddiqu	1		1	114	no	111	1	0.973684	1	Explanation	Academic Journal	.gov	Saudi Arabia	4
https://www.drstacysims.com/blog/what-women-need-to-know-about-the-gut-microbiome	Microbiome	What Women Need to Know About the Gut Microbiome	Dr Stacy Sims	0	0		Stacy Sims, Ph.D	1	1	0	0	no	0	0	#DIV/0!	1	Both	Popular	.com	New Zealand	2
https://www.ncbi.nlm.nih.gov/pmc/articles/PMC10301339/	Microbiome	Maternal Nutritional Status and the Microbiome across the Pregnancy and the Post-Partum Period	NIH: National library of medicine, Journal of Microorganisms	1			Katie M. Strobe	1		1	102	no	102	1	1	1	Explanation	Academic Journal	.gov	United States	4
https://renewhealthcare.in/blog/its-a-gut-feeling-how-tiny-microbes-impact-womens-health/	Microbiome	Gut Health and Women’s Wellness: The Link Between Your Microbiome and Overall Health	RENEW Healthcare	0	0			0	0	0	0	no	0	0	#DIV/0!	1	Explanation	Medical	.in	India	0
https://nutritionsource.hsph.harvard.edu/microbiome/	Microbiome	The Microbiome - The Nutrition Source	Harvard	0	0			0	0	1	7	no	7	1	1	1	Explanation	Academic Journal	.edu	United States	2
https://www.cell.com/cell/fulltext/S0092-8674%2822%2900923-0	Microbiome	Gut bacterial nutrient preferences quantified in vivo	Cell Press	1			Xianfeng Zeng	1		1	72	no	70	1	0.972222	1	Explanation	Academic Journal	.com	United States	4
https://www.bmj.com/content/361/bmj.k2179	Microbiome	Role of the gut microbiota in nutrition and health	the BMJ	1			Ana M Valdes	1		1	133	no	122	1	0.917293	1	Explanation	Academic Journal	.com	United Kingdom	4
https://www.sciencedirect.com/science/article/pii/S0271531721000580	Microbiome	Vitamins, the gut microbiome and gastrointestinal health in humans	Science Direct	1			Van T. Pham	1		1	188	no	188	1	1	1	Explanation	Academic Journal	.com	Switzerland	4
https://onlinelibrary.wiley.com/doi/full/10.1111/aji.13802	Microbiome	Nutrition during pregnancy: Influence on the gut microbiome and fetal development	Wiley Online Library: American Journal of Reproductive Immunology	1			Gabriela Barrientos	1		1	119	no	119	1	1	1	Explanation	Academic Journal	.com	Argentina	4
https://academic.oup.com/proteincell/article/14/11/787/7143609	Microbiome	Nutri-microbiome epidemiology, an emerging field to disentangle the interplay between nutrition and microbiome for human health	Protein & Cell	1			Wanglong Gou	1		1	131	no	131	1	1	1	Explanation	Academic Journal	.com	China	4
https://www.nature.com/collections/icdajgehbb	Microbiome	Microbiome & Nutrition	Nature Portfolio	0				0		0	0	no	0	0	#DIV/0!	2	Explanation	Academic Journal	.com	United States	0
https://www.sciencedirect.com/science/article/pii/S245196502100082X	Microbiome	Intestinal microbiota as a route for micronutrient bioavailability	Science Direct	1			Noushin Hadadi	1		1	49	no	49	1	1	2	Explanation	Academic Journal	.com	Switzerland	4
https://www.frontiersin.org/journals/nutrition/articles/10.3389/fnut.2020.00079/full	Microbiome	A Guide to Diet-Microbiome Study Design	Frontiers	1		Emanuel E. Canfora, Sion A. Parry, Willem M. De Vos	Abigail J. Johnson	1		1	129	no	129	1	1	2	Explanation	Academic Journal	.org	United States	4
https://internationalprobiotics.org/home/pro-biotics-gut-microbiome-and-nutrient-absorption/	Microbiome	Pro-Biotics, Gut Microbiome and Nutrient Absorption	International Probiotics Association	0			Satya S. Jonnalagadda, PhD, MBA, RDN	1	1	1	11	no	11	1	1	2	Both	Organizational	.org		4
https://microbiomejournal.biomedcentral.com/articles/10.1186/s40168-019-0704-8	Microbiome	Macronutrient metabolism by the human gut microbiome: major fermentation by-products and their impact on host health	BMC: Springer Nature	1			Kaitlyn Oliphant	1		1	184	no	184	1	1	2	Explanation	Academic Journal	.com	Canada	4
https://iubmb.onlinelibrary.wiley.com/doi/full/10.1002/biof.1835	Microbiome	Gut microbiome–micronutrient interaction: The key to controlling the bioavailability of minerals and vitamins?	IUBMB: BioFactors	1			Monica Barone	1		1	82	no	82	1	1	2	Explanation	Academic Journal	.com	Italy	4
https://www.jandonline.org/article/S2212-2672(21)00373-7/fulltext	Microbiome	The Gut Microbiome Is Associated with Circulating Dietary Biomarkers of Fruit and Vegetable Intake in a Multiethnic Cohort	Journal of the Academy of Nutrition and Dietetics	1			Cara Frankenfield, PhD	1		1	61	no	58	1	0.95082	2	Explanation	Academic Journal	.org	United States	4
https://www.cell.com/cell-host-microbe/fulltext/S1931-3128(19)30250-1	Microbiome	Daily Sampling Reveals Personalized Diet-Microbiome Associations in Humans	Cell Press	1			Abigail J. Johnson	1		1	59	no	52	1	0.881356	2	Explanation	Academic Journal	.com	United States	4
https://www.nature.com/articles/s41522-020-00142-y	Microbiome	Systematic analysis of gut microbiota in pregnant women and its correlations with individual heterogeneity	npj: biofilms and microbiomes	1			Hongling Yang	1		1	54	no	54	1	1	2	Explanation	Academic Journal	.com	China	4
https://journals.asm.org/doi/10.1128/aem.02465-19	Microbiome	Relationship between the Gut Microbiome and Energy/Nutrient Intake in a Confined Bioregenerative Life Support System	ASM: Applied and Environmental Microbiology	1			Juanjuan Chen	1		1	51	no	51	1	1	2	Explanation	Academic Journal	.org	China	4
https://www.pnas.org/doi/full/10.1073/pnas.2117537119	Microbiome	The gut microbiome influences host diet selection behavior	PNAS	1		John Speakman	Brian Trevelline	1		1	75	no	75	1	1	3	Explanation	Academic Journal	.org	China	4
https://academic.oup.com/ismej/article/16/11/2479/7474077	Microbiome	Ecological memory of prior nutrient exposure in the human gut microbiome	ISME Journal: Microbial Ecology	1			Jeffrey Letourneau	1		1	67	no	67	1	1	3	Explanation	Academic Journal	.com	United States	4
https://www.biorxiv.org/content/10.1101/2023.11.21.568102v1	Microbiome	Microbiome-based correction of nutrient profiles derived from self-reported dietary assessments	BioRxiv	0			Tong Wang	1		1	41	no	36	1	0.878049	3	Explanation	Academic Journal	.org	China	3
https://www.dove.com/us/en/stories/tips-and-how-to/washing-and-bathing-tips/the-link-between-your-skins-microbiome-and-dry-skin.html	Microbiome	The link between your skin’s microbiome and dry skin	Dove	0	0			0	0	0	0	no	0	0	#DIV/0!	3	Both	Sales	.com	United States	0
https://longevity.stanford.edu/lifestyle/2024/04/08/exercise-microbiome/	Microbiome	How Exercise Improves Microbiome Health (and Vice Versa)	Stanford Lifestyle Medicine	0			Mary Grace Descourouez, MS, NBC-HWC	1		0	0	no	0	0	#DIV/0!	3	Explanation	Academic Journal	.edu	United States	1
https://femmepharma.com/understanding-the-gut-microbiome-food-as-medicine/	Microbiome	Understanding the Gut Microbiome: Food as Medicine	Femme Pharma	0	0		FemmePharma	1	0	0	0	no	0	0	#DIV/0!	3	Recommendation	Popular	.com	United States	1
https://link.springer.com/article/10.1007/s00394-023-03308-4	Microbiome	Relationships between diet and gut microbiome in an Italian and Dutch cohort: does the dietary protein to fiber ratio play a role?	Springer Link	1			Silvia Tagliamonte	1		1	57	no	57	1	1	3	Explanation	Academic Journal	.com	Italy	4
https://www.news-medical.net/news/20240716/How-your-diet-shapes-your-gut-microbiome-and-impacts-your-health.aspx	Microbiome	How your diet shapes your gut microbiome and impacts your health	News Medical Life Sciences	1	1	Susha Cheriyedath, M.Sc.	Hugo Francisco de Souza	1	0	1	1	no	1	1	1	3	Explanation	Medical	.net	India	5
https://navacenter.com/optimizing-your-gut-microbiome-for-healthy-aging-and-longevity/	Microbiome	Optimizing Your Gut Microbiome for Healthy Aging and Longevity	Nava Health	1	0		Dr. Douglas Lord	1	1	0	0	no	0	0	#DIV/0!	3	Both	Blog	.com	United States	3
https://jn.nutrition.org/article/S0022-3166(22)02087-9/fulltext	Microbiome	Understanding the Interaction of Diet Quality with the Gut Microbiome and Their Effect on Disease	The Journal of Nutrition	1			Gertraud Maskarinec	1		1	17	no	17	1	1	3	Explanation	Academic Journal	.org	United States	4
https://jn.nutrition.org/article/S0022-3166(22)02087-9/fulltext	Microbiome	Understanding the Interaction of Diet Quality with the Gut Microbiome and Their Effect on Disease	The Journal of Nutrition	1			Gertraud Maskarinec	1		1	17	no	17	1	1	3	Explanation	Academic Journal	.org	United States	4
https://joe.bioscientifica.com/view/journals/joe/256/3/JOE-22-0111.xml	Microbiome	The gut microbiome: a core regulator of metabolism	Journal of Endocrinology	1			Shiho Fujisaka	1		1	198	no	198	1	1	4	Explanation	Academic Journal	.com	Japan	4
https://www.bioticawater.com/blogs/microbiome-blog/the-microbiome-and-nutrient-absorption?srsltid=AfmBOooL0aqpF1ZJYfA0O9ucuOm_Ll3S694jSxypB4PgKmhGeHIHfvOi	Microbiome	The Microbiome and Nutrient Absorption	Biotica Water	0	0			0	0	0	0	no	0	0	#DIV/0!	4	Both	Blog	.com		0
https://kids.frontiersin.org/articles/10.3389/frym.2023.1322449	Microbiome	The Human Microbiome and Its Role in Keeping Us Healthy	Frontiers	1		Abbas, Abdullah, Arwa, Blqees, Fatima, Hassan	Marwa Saadaoui	1		1	7	no	7	1	1	4	Explanation	Academic Journal	.org	Qatar	4
https://www.nutritioninsight.com/news/gut-microbiome-diversity-protects-against-harmful-pathogens-through-nutrient-competition-latest-research-suggests.html	Microbiome	Gut microbiome diversity protects against harmful pathogens through nutrient competition, latest research suggests	Nutrition Insight	0	0		Jolanda van Hal	1	0	0	0	no	0	0	#DIV/0!	4	Explanation	Popular	.com	Netherlands	1
https://tsapps.nist.gov/publication/get_pdf.cfm?pub_id=927494	Microbiome	Current explorations of nutrition and the gut microbiome: a comprehensive evaluation of the review literature	Nutrition Reviews	1			Leigh A. Frame	1		1	188	no	188	1	1	4	Explanation	Academic Journal	.gov	United States	4
https://www.researchgate.net/publication/337826951_Relationship_between_the_gut_microbiome_and_energynutrient_intake_in_a_confined_bioregenerative_life_support_system_BLSS	Microbiome	Relationship between the gut microbiome and energy/nutrient intake in a confined bioregenerative life support system (BLSS)	Research Gate: Journal of Applied and Environmental Microbiology	1			Juanjuan Chen	1		1	51	no	51	1	1	4	Explanation	Academic Journal	.net	China	4
https://chefsforseniors.com/blog/foods-that-support-a-healthy-gut/	Microbiome	Foods That Support a Healthy Gut Microbiome	Chefs for Seniors	0	0		Maddie	1	0	0	0	no	0	0	#DIV/0!	4	Both	Organizational	.com	United States	1
https://www.amazon.com/Return-Healthy-Supplements-All-Natural-Detoxification/dp/B0C7D525HJ	Microbiome	Microbiome Balance, Gut Health Supplements for Women and Men, Digestion Supplement with Monolaurin and Caprylic Acid, All-Natural Detoxification Supplement for Digestive Health, Digestive Boost 120 C	Amazon	0	0			0	0	0	0	no	0	0	#DIV/0!	4	Recommendation	Sales	.com	United States	0
https://www.healthywomen.org/your-health/the-wonderful-world-of-your-microbiome	Microbiome	The Wonderful World of Your Microbiome	healthywomen	0	0		Tiffany Onyejiaka	1	0	1	33	no	25	1	0.757576	4	Both	Popular	.org		3
https://shop.womenshealthnetwork.com/products/microbiome-support?srsltid=AfmBOooTu5rDRbNSFU5z1qy0i6eAUkXA3jtRmc5Mey6Q_ct14K8A9r2p	Microbiome	Microbiome Support	Women's Health	0	0			0	0	0	0	no	0	0	#DIV/0!	5	Recommendation	Sales	.com	United States	0
https://microbiomejournal.biomedcentral.com/articles/10.1186/s40168-023-01691-y	Microbiome	Gut microbiota response to in vitro transit time variation is mediated by microbial growth rates, nutrient use efficiency and adaptation to in vivo transit time	BMC: Springer Nature	1			Yorick Minnebo	1		1	83	no	83	1	1	5	Explanation	Academic Journal	.com	Belgium	4
https://cityskinclinic.com/microbiota-microbiome-health/	Microbiome	How to Hack Your Microbiome to Turbo Boost Your Health	City Skin Clinic	0	0		Amel Ibrahim	1	1	0	0	no	0	0	#DIV/0!	5	Both	Medical	.com		2
https://www.ahajournals.org/doi/10.1161/HCG.0000000000000030	Microbiome	Nutrigenomics, the Microbiome, and Gene-Environment Interactions: New Directions in Cardiovascular Disease Research, Prevention, and Treatment: A Scientific Statement From the American Heart Association	American Heart Association	1			Jane Ferguson	1		1	306	no	306	1	1	5	Explanation	Academic Journal	.org	United States	4
https://www.treatmentroomslondon.com/hair-loss/how-can-gut-health-influence-hair-health/	Microbiome	How Can Gut Health Influence Hair Health?	The Treatment Rooms	0	0			0	0	1	8	no	8	1	1	5	Both	Sales	.com	United Kingdom	2
https://link.springer.com/article/10.1007/s00394-023-03308-4	Microbiome	Relationships between diet and gut microbiome in an Italian and Dutch cohort: does the dietary protein to fiber ratio play a role?	Springer Link	1			Silvia Tagliamonte	1		1	57	no	57	1	1	3	Explanation	Academic Journal	.com	Italy	4
https://www.mdpi.com/2072-6643/15/22/4704	Microbiome	Dietary Patterns Are Associated with the Gut Microbiome and Metabolic Syndrome in Mexican Postmenopausal Women	MDPI	1			Priscilla López-Montoya	1		1	59	no	59	1	1	5	Explanation	Academic Journal	.com	Mexico	4
https://www.amway.com/en_US/discover/nutrition/what-is-a-microbiome	Microbiome	What is the gut microbiome? A comprehensive guide	Amway	0	0			0	0	0	0	no	0	0	#DIV/0!	5	Explanation	Popular	.com		0
https://www.goodhousekeeping.com/health/diet-nutrition/g40629103/best-foods-for-gut-health/	Microbiome	12 Best Foods to Eat for Better Gut Health, According to Nutritionists	Good Housekeeping	0			Valerie Agyeman, R.D	1	1	0	0	no	0	0	#DIV/0!	5	Recommendation	Popular	.com	United States	2
https://holisticintegrativewellness.com/is-sugar-disturbing-your-microbiome/	Microbiome	Is sugar disturbing your microbiome?	Hollistic Integrative Wellness Center	0	0			0	0	1	9	no	9	1	1	5	Both	Popular	.com	United States	2
https://www.ncbi.nlm.nih.gov/pmc/articles/PMC9823716/	Cortisol	Real-World Intake of Dietary Sugars Is Associated with Reduced Cortisol Reactivity Following an Acute Physiological Stressor	NCBI: Journal of Nutrients	1		David J. Mela	Nicola Di Polito,	1		1	131	no	131	1	1	1	Explanation	Academic Journal	.gov	Australia	4
https://www.healthline.com/nutrition/cortisol-and-weight-gain	Cortisol	Does Cortisol Affect Weight Gain?	Healthline	1	1	Grant Tinsley, Ph.D., CSCS,*D, CISSN,	Daniel Preiato, RD, CSCS	1	1	0	0	no	0	0	#DIV/0!	1	Both	Popular	.com	United States	4
https://www.goodrx.com/well-being/supplements-herbs/reduce-cortisol	Cortisol	How Can You Reduce Cortisol Naturally? Supplements, Foods, and More		1	1	Katie E. Golden, MD	Emily Hulse, MS, RD	1	1	1	2	no	2	1	1	1	Both	Popular	.com	United States	6
https://www.canyonranch.com/well-stated/post/what-to-eat-and-what-to-skip-when-youre-stressed/	Cortisol	What to Eat (and What to Skip) When You’re Stressed	Well Stated by Canyon Ranch	0	0			0	0	0	0	no	0	0	#DIV/0!	1	Recommendation	Popular	.com	United States	0
https://www.westernracquet.com/blog/hormone-harmony	Cortisol	Hormone Harmony: Insights for Women’s Health Month	Western Racquet & Fitness Club	0	0			0	0	0	0	no	0	0	#DIV/0!	1	Recommendation	Popular	.com	United States	0
https://www.ncbi.nlm.nih.gov/pmc/articles/PMC6893582/	Cortisol	Increasing Dietary Carbohydrate as Part of a Healthy Whole Food Diet Intervention Dampens Eight Week Changes in Salivary Cortisol and Cortisol Responsiveness	NCBI: Journal of Nutrients	1			Hoda Soltani	1		1	78	no	78	1	1	1	Explanation	Academic Journal	.gov	United States	4
https://fosterchiropractic.com/2022/03/13/women-need-to-understand-how-cortisol-affects-their-health/	Cortisol	Why Women Need to Understand How Cortisol Affects Their Health	Foster Family Chiropractic	0	0			0	0	1	10	no	10	1	1	1	Both	Popular	.com	United States	2
https://www.womenshealthnetwork.com/adrenal-fatigue-and-stress/the-adrenal-fatigue-diet/	Cortisol	Adrenal fatigue diet — plans and foods to eat and avoid	Women's Health Network	1	1	Dr. Mary James, ND		0	0	0	0	no	0	0	#DIV/0!	1	Recommendation	Popular	.com	United States	2
https://faseb.onlinelibrary.wiley.com/doi/abs/10.1096/fasebj.28.1_supplement.389.6	Cortisol	Lipid-based nutrient supplementation during pregnancy decreases maternal cortisol in younger women (389.6)	Federation of American Societies for Experimental Biology	1			Brietta Oaks	1		0	0	no	0	0	#DIV/0!	1	Explanation	Academic Journal	.com	United States	2
https://www.rupahealth.com/post/cortisol-foods-to-avoid	Cortisol	3 Foods to Avoid for Improved Cortisol Levels	RUPA Health	0	0		Jaime Cloyd, ND	1	1	1	36	no	21	1	0.583333	1	Both	Popular	.com	United States	4
https://www.rupahealth.com/post/cortisol-foods-to-avoid	Cortisol	3 Foods to Avoid for Improved Cortisol Levels	RUPA Health	0	0		Jaime Cloyd, ND	1	1	1	36	no	21	1	0.583333	1	Both	Popular	.com	United States	4
https://integrativepro.com/products/cortisol-manager?variant=45323533025594	Cortisol	Cortisol Manager	Integrative Therapeutics	0	0			0	0	0	0	no	0	0	#DIV/0!	2	Recommendation	Sales	.com		0
https://www.benendenhospital.org.uk/health-news/diagnostic-tests/cortisol-levels/	Cortisol	Cortisol levels: the good, the bad and how to reduce them	Benenden Hospital	0	0			0	0	0	0	no	0	0	#DIV/0!	2	Both	Popular	.org	United Kingdom	0
https://www.sciencedirect.com/science/article/pii/S0002916523064390	Cortisol	Cognitive dietary restraint is associated with higher urinary cortisol excretion in healthy premenopausal women	American Journal of Clinical Nutrition	1			Judy McLean	1		1	45	no	45	1	1	2	Explanation	Academic Journal	.com	United States	4
https://www.northvalleywomenscare.com/blog/4-essential-vitamins-for-hormonal-imbalance	Cortisol	4 Essential Vitamins for Hormonal Imbalance	North Valley Wellness Center	0	0			0	0	0	0	no	0	0	#DIV/0!	2	Recommendation	Blog	.com	United States	0
https://mosscenterforintegrativemedicine.com/blog/2019/1/5/an-overview-of-the-adaptation-diet-tips-for-controlling-cortisol-and-inflammation	Cortisol	The Adaptation Diet – Controlling Cortisol with Anti-Inflammatory Foods	Moss Center	0	0			0	0	0	0	no	0	0	#DIV/0!	2	Recommendation	Popular	.com	United States	0
https://www.mdanderson.org/cancerwise/8-foods-that-impact-stress.h00-159459267.html	Cortisol	8 foods that impact stress	MD Anderson Center	0	0		Heather Alexander	1	0	0	0	no	0	0	#DIV/0!	2	Recommendation	Popular	.org	United States	1
https://www.nature.com/articles/s41598-020-75871-3	Cortisol	Sweat and saliva cortisol response to stress and nutrition factors	Scientific Reports	1			Paul Pearlmutter	1		1	45	no	43	1	0.955556	2	Explanation	Academic Journal	.com	United States	4
https://www.verywellhealth.com/how-to-lower-cortisol-7971460	Cortisol	Lower Cortisol With Foods, Lifestyle Changes, or Medication	Very Well Health	1	1	Kelly Wood, MD	Ashley Olivine, PhD, MPH	1	1	1	25	no	24	1	0.96	2	Recommendation	Popular	.com	United Kingdom	6
https://karenthrelkelnd.com/blog/how-to-lower-cortisol-in-women/	Cortisol	Lower Stress: How to Lower Cortisol in Women Naturally	Dr. Karen R Threlkel Naturopathic Physican	0	0		Karen Threlkel	1	1	0	0	no	0	0	#DIV/0!	2	Recommendation	Blog	.com	United States	2
https://www.sciencedirect.com/science/article/pii/S0091302223000663	Cortisol	Sex differences in cortisol levels in depression: A systematic review and meta-analysis	Science Direct	1			Rui Wang	1		1	142	no	142	1	1	3	Explanation	Academic Journal	.com	Germany	4
https://academic.oup.com/jcem/article/105/7/e2591/5811162	Cortisol	Maternal B12, Folate and Homocysteine Concentrations and Offspring Cortisol and Cardiovascular Responses to Stress	The Journal of Clinical Endocrinology & Metabolism,	1			Ghattu V Krishnaveni	1		1	33	no	33	1	1	3	Explanation	Academic Journal	.com	India	4
https://www.liebertpub.com/doi/10.1089/whr.2020.0035	Cortisol	Specific Nutrient Intake Via Diet and/or Supplementation in Relation to Female Stress: A Cross-Sectional Study	Mary Ann Liebert, Inc. Publishers	1			Delia McCabe	1		1	71	no	70	1	0.985915	3	Explanation	Academic Journal	.com	Australia	4
https://bmcpregnancychildbirth.biomedcentral.com/articles/10.1186/s12884-015-0793-8	Cortisol	Maternal cortisol and stress are associated with birth outcomes, but are not affected by lipid-based nutrient supplements during pregnancy: an analysis of data from a randomized controlled trial in rural Malawi	BMC Pregnancy and Childbirth	1			Christine Stewart	1		1	53	no	53	1	1	3	Explanation	Academic Journal	.com	United States	4
https://news.cuanschutz.edu/news-stories/low-levels-of-choline-in-pregnant-black-american-women-associated-with-higher-levels-of-stress	Cortisol	Low Levels of Choline in Pregnant Black American Women Associated With Higher Levels of Stress	CU Anshutz Medical Campus	0			Kelsea Pieters	1		0	0	no	0	0	#DIV/0!	3	Both	Academic Journal	.edu	United States	1
https://digitalcommons.unl.edu/cgi/viewcontent.cgi?article=3459&context=usdaarsfacpub	Cortisol	Female breakfast skippers display a disrupted cortisol rhythm and elevated blood pressure	University of Nebraska Lincoln	1				0		1	68	no	68	1	1	3	Explanation	Academic Journal	.edu	United States	3
https://academic.oup.com/jcem/article/85/6/2203/2851772	Cortisol	Impact of Age on Cortisol Secretory Dynamics Basally and as Driven by Nutrient-Withdrawal Stress	The Journal of Clinical Endocrinology & Metabolism	1			M. Bergendahl	1		1	102	no	102	1	1	3	Explanation	Academic Journal	.com	Finland	4
https://rescripted.com/posts/why-skipping-breakfast-could-be-messing-with-your-hormones	Cortisol	Why Skipping Breakfast Could Be Messing With Your Hormones	Rescipted	0	0		Caroline McMorrow	1	0	0	0	no	0	0	#DIV/0!	3	Recommendation	Popular	.com		1
https://www.researchgate.net/publication/352444937_Lipid-based_nutrient_supplementation_during_pregnancy_decreases_maternal_cortisol_in_younger_women_3896	Cortisol	Lipid-based nutrient supplementation during pregnancy decreases maternal cortisol in younger women (389.6)	Research Gate	1			Brietta Oaks	1		0	0	no	0	0	#DIV/0!	1	Explanation	Academic Journal	.com	United States	2
https://jn.nutrition.org/article/S0022-3166(23)00511-4/pdf	Cortisol	Late-Pregnancy Salivary Cortisol Concentrations of Ghanaian Women Participating in a Randomized Controlled Trial of Prenatal Lipid-Based Nutrient Supplements	Journal of Nutrition	1			Brietta Oaks	1		1	89	no	89	1	1	3	Explanation	Academic Journal	.org	Ghana	4
https://www.thelancet.com/journals/lansea/article/PIIS2772-3682(23)00056-2/fulltext	Cortisol	Association of high cortisol levels in pregnancy and altered fetal growth. Results from the MAASTHI, a prospective cohort study, Bengaluru		1			Prafulla Shriyan	1		1	31	no	31	1	1	4	Explanation	Academic Journal	.com	India	4
https://pure.ug.edu.gh/en/publications/late-pregnancy-salivary-cortisol-concentrations-of-ghanaian-women-3	Cortisol	Late-pregnancy salivary cortisol concentrations of Ghanaian women participating in a randomized controlled trial of prenatal lipid-based nutrient supplements	University of Ghana	1			Brietta Oaks	1		0	0	no	0	0	#DIV/0!	4	Explanation	Academic Journal	.edu	United States	2
https://www.semanticscholar.org/paper/Lipid%E2%80%90based-nutrient-supplementation-during-in-Oaks-Adu-Afarwuah/059a1f6afd5c0554c135af52925774abb38744a4	Cortisol	Lipid‐based nutrient supplementation during pregnancy decreases maternal cortisol in younger women (389.6)	Semantic Scholar, FASEB	1			Brietta Oaks	1		0	0	no	0	0	#DIV/0!	4	Explanation	Academic Journal	.org	United States	2
https://agrilife.org/boutton/files/2021/09/Insulin-Cortisol-and-Thyroid-Hormones-Modulate-Maternal-Protein-Status-and-Milk-Production-and-Composition-in-Humans-Motil-1994.pdf	Cortisol	Insulin, Cortisol and Thyroid Hormones Modulate Maternal Protein Status and Milk Production and Composition in HUmans	USDA	1			Kathleen Motil	1		1	35	no	35	1	1	4	Explanation	Academic Journal	.org	United States	4
https://journals.physiology.org/doi/full/10.1152/ajpendo.00181.2022	Cortisol	Changes in serum cortisol levels after 10 days of overfeeding and fasting	American Journal of Physiology	1			Cailtin Colling	1		1	35	no	35	1	1	4	Explanation	Academic Journal	.org	United States	4
https://www.apa.org/topics/stress/body	Cortisol	Stress effects on the body	American Psychological Association	1	0			0	0	0	0	no	0	0	#DIV/0!	4	Explanation	Popular	.org	United States	1
https://www.levels.com/blog/is-intermittent-fasting-good-for-women	Cortisol	Is intermittent fasting good for women?	Levels	1	1	Sara Gottfried, MD	Gretchen Lidicker	1	0	0	0	no	0	0	#DIV/0!	4	Both	Popular	.com		3
https://vitanica.com/online-store/cortisol-relief-60-capsules/	Cortisol	Cortisol Relief	Vitancia	0	0			0	0	0	0	no	0	0	#DIV/0!	4	Recommendation	Sales	.com		0
https://www.frontiersin.org/journals/nutrition/articles/10.3389/fnut.2023.1078508/full	Cortisol	Effect of the one-day fasting on cortisol and DHEA daily rhythm regarding sex, chronotype, and age among obese adults	Frontiers	1			Martyna Marciniak	1		1	76	no	76	1	1	4	Explanation	Academic Journal	.org	Poland	4
https://www.tandfonline.com/doi/full/10.1080/10253890.2021.1919615	Cortisol	Associations of perceived stress and salivary cortisol with the snack and fast-food dietary pattern in women shift workers	Taylor & Francis	1			Raquel Canuto	1		1	40	no	40	1	1	4	Explanation	Academic Journal	.com	Brazil	4
https://www.forhers.com/blog/cortisol-and-weight-gain	Cortisol	Cortisol and Weight Gain: Are they Related?	Hers	1	1	Craig Primack, MD, FACP, FAAP, FOMA	Lauren Panoff	1	0	1	28	no	28	1	1	5	Both	Blog	.com		5
https://researchportal.tuni.fi/en/publications/late-pregnancy-salivary-cortisol-concentrations-of-ghanaian-women-2	Cortisol	Late-pregnancy salivary cortisol concentrations of Ghanaian women participating in a randomized controlled trial of prenatal lipid-based nutrient supplements	Tampere University	1			Brietta Oaks	1		0	0	no	0	0	#DIV/0!	5	Explanation	Academic Journal	.fi	United States	2
https://www.amazon.com/GNC-Womens-Stress-Relief-VitaPak/dp/B0C9L9R9HH	Cortisol	GNC Women's Stress Relief Vitapak, Stress & Cortisol Management, 30 Count	Amazon	0	0			0	0	0	0	no	0	0	#DIV/0!	5	Recommendation	Sales	.com		0
https://www.verisana.com/shop/cortisol-test/	Cortisol	Cortisol Test	Verisana	0	0			0	0	0	0	no	0	0	#DIV/0!	5	Recommendation	Sales	.com		0
https://navacenter.com/all-about-cortisol-and-weight-gain/	Cortisol	All About Cortisol and Weight Gain	NAVA Health	1	0			0	0	0	0	no	0	0	#DIV/0!	5	Both	Popular	.com	United States	1
https://diabetesjournals.org/diabetes/article/55/3/667/12658/Effect-of-Nutrient-Ingestion-on-Total-Body-and	Cortisol	Effect of Nutrient Ingestion on Total-Body and Splanchnic Cortisol Production in Humans	American Diabetes Association	1			Rita Basu	1		1	29	no	29	1	1	5	Explanation	Academic Journal	.org	United States	4
https://perks.optum.com/blog/how-to-lower-cortisol	Cortisol	How to lower cortisol levels and why it matters	Optum Perks	1	1	Darragh O'Carroll, MD	Uxshely Carcamo and Sandra Silva	1	0	1	21	no	18	1	0.857143	5	Both	Popular	.com		5
https://www.womanandhome.com/health-wellbeing/foods-to-lower-cortisol/	Cortisol	32 foods to lower cortisol levels	Womans & Home	0	0		Grace Walsh	1	0	0	0	no	0	0	#DIV/0!	5	Recommendation	Popular	.com	United Kingdom	1
https://repository.library.noaa.gov/view/noaa/57384/noaa_57384_DS1.pdf	Cortisol	Initial Validation of Blubber Cortisol and Progesterone as Indicators of Stress Response and Maturity in an Otariid; The California Sea Lion (Zalophus californianus)	NOAA	1			Nicole Beaulieu-McCoy	1		1	53	no	53	1	1	5	Explanation	Academic Journal	.gov	United States	4
https://www.amenclinics.com/blog/the-stress-hormone-how-cortisol-crushes-mental-health/	Cortisol	The “Stress Hormone:” How Cortisol Crushes Mental Health	Amen Clinics	0	0			0	0	0	0	no	0	0	#DIV/0!	5	Both	Popular	.com		0
https://escholarship.org/uc/item/3w54b039	Cortisol	Maternal cortisol and stress are associated with birth outcomes, but are not affected by lipid-based nutrient supplements during pregnancy: an analysis of data from a randomized controlled trial in rural Malawi	eScholarship	1			Christine Stewart	1		1	53	no	53	1	1	5	Explanation	Academic Journal	.org	United States	4
https://www.eatingwell.com/best-nutrients-for-gut-health-8574817#:~:text=One%20way%20to%20improve%20your,helping%20the%20gut%20run%20smoothly.	Gut	The Top 7 Nutrients to Support Gut Health, According to Dietitians	Eating well	1	1	Maria L. Haddad-Garcia	Devinee Lingo, MS, RDN	1	1	0		no		0		1	Both	Popular	.com	USA	4
https://www.ncbi.nlm.nih.gov/pmc/articles/PMC9687867/	Gut	The Gut Microbiome and Female Health	Pubmed	1	1		Siddiqui, R., Makhlouf, Z., Alharbi, A. M., Alfahemi, H., & Khan, N. A.	1	1	1	114	no	112	1	1.01786	1	Both	Academic Journal	.gov	USA	6
https://www.forbes.com/health/nutrition/best-foods-for-gut-health/	Gut	Best Foods For Gut Health	Forbes health	1	1	Janese Laster, MD	Alice Kelly	1	0	1	9	no	8	1	1.125	1	Both	Popular	.com	USA	5
https://www.eileenwestmd.com/gut-health/top-10-food-choices-for-womens-health/	Gut	Top 10 Food Choices for Women’s Health	Eileen west MD and associated: Ms. Medicine	0	0		Mary Hunt	1	1	0		no		0		1	Both	Medical	.com	USA	2
https://www.drstacysims.com/blog/what-women-need-to-know-about-the-gut-microbiome	Gut	What Women Need to Know About the Gut Microbiome	Dr. Stacy SIMS	0	0			0	0	0		no		0		1	Both	Blog	.com	??	0
https://www.womenshealthnetwork.com/digestive-health/best-supplements-vitamins-for-gut-health/	Gut	Best supplements & vitamins for gut health	Womens health network	1	1	Dr. Sharon Stills, NMD		1	0	0		no		0		1	Both	Organizational	.com	USA	3
https://www.mothernutrient.com/collections/gut-health?srsltid=AfmBOor9I070_CHfrjIitbATdF_7W_OBoLHycHWhDQiZhNr21oTvgxDy	Gut	Gut health	Mother nutrient	0	0			1	0	0		no		0		1	Recommendation	Sales	.com	USA	1
https://www.everlywell.com/blog/vitamins-supplements/vitamins-for-digestion/?srsltid=AfmBOoqSGEUpDB6D7SRdhTITZsFu7VNB8aZEhve3WRNOOuxLQoIfdSYQ	Gut	Vitamins for Digestion: What to Know	Everlywell	1	1	Jordan Stachel, MS, RDN, CPT		1	0	1	27	no	27	1	1	1	Both	Blog	.com	??	5
https://www.goodhousekeeping.com/health/diet-nutrition/g40629103/best-foods-for-gut-health/	Gut	12 Best Foods to Eat for Better Gut Health, According to Nutritionists	Hearst magazine	0	0		Valerie Agyeman	1	1	0		no		0		1	Both	Popular	.com	USA	2
https://draxe.com/nutrition/nutrient-deficiencies-in-women/	Gut	What You Need to Know About the Most Common Nutrient Deficiencies in Women	Dr. Axe	1	0		Lillian Levy CHHC	1	1	0		no		0		2	Both	Organizational	.com	USA	3
https://www.janicetraceynutrition.com/post/navigating-nutrient-absorption-a-vital-component-of-women-s-health-after-50	Gut	Nutrients For Women Over 50	Janice Tracey nutrition	0	0		Janice Tracey	1	0	0		no		0		2	Both	Popular	.com	Ireland	1
https://www.ncbi.nlm.nih.gov/pmc/articles/PMC9311823/	Gut	Gut microbiome–micronutrient interaction: The key to controlling the bioavailability of minerals and vitamins?	Pubmed	1	1		Monica Barone, Federica D'Amico, Patrizia Brigidi, Silvia Turroni	1	1	1	82	no	82	1	1	2	Both	Academic Journal	.gov	USA	6
https://www.sciencedirect.com/science/article/pii/S0271531721000580	Gut	Vitamins, the gut microbiome and gastrointestinal health in humans	Elsevier: Nutrition research	1	1		Van T. Pham, Susanne Dold, Ateequr Rehman, Julia K. Bird, Robert E. Steinert	1	1	1	188	no	188	1	1	2	Both	Academic Journal	.com	Dutch	6
https://zoe.com/learn/category/gut-health	Gut	Gut health	ZOE	0	0			1	0	0		no		0		2	Both	Popular	.com	UK	1
https://www.cell.com/cell/fulltext/S0092-8674%2822%2900923-0	Gut	Gut bacterial nutrient preferences quantified in vivo	Elsevier: Cell	1	1		Xianfeng Zeng, et Al.	1	1	1	72	no	72	1	1	2	Both	Academic Journal	.com	Dutch	6
https://alignlife.com/gut-health-digestion-and-nutrient-deficiencies/	Gut	Gut Health, Digestion, and Nutrient Deficiencies	Align life	0	0			1	0	0		no		0		2	Both	Medical	.com	USA	1
https://www.hopkinsmedicine.org/health/wellness-and-prevention/the-brain-gut-connection	Gut	The brain-gut connection	John Hopkins medicine	0	0			1	0	0		no		0		2	Both	Medical	.org	USA	1
https://www.sciencedirect.com/science/article/pii/S245196502100082X	Gut	Intestinal microbiota as a route for micronutrient bioavailability	Elsevier	1	1		Noushin Hadadi, Vincent Berweiler, Haiping Wang, Mirko Trajkovski	1	1	1	49	no	49	1	1	2	Both	Academic Journal	.com	Dutch	6
https://www.bmj.com/content/361/bmj.k2179	Gut	Role of the gut microbiota in nutrition and health	BMJ journal	1	1		Valdes A M, Walter J, Segal E	1	1	1	133	no	133	1	1	2	Both	Academic Journal	.com	Britain	6
https://internationalprobiotics.org/home/pro-biotics-gut-microbiome-and-nutrient-absorption/	Gut	Pro-Biotics, Gut Microbiome and Nutrient Absorption	IPA international probiotics association	0	0		Satya S. Jonnalagadda, PhD, MBA, RDN	1	1	1	11	no	11	1	1	3	Both	Organizational	.com	International	4
https://www.womensrecovery.com/womens-rehab-blog/what-is-the-gut-brain-connection/	Gut	What Is the Gut-Brain Connection	Womens recovery	0	0			1	0	0		no		0		3	Both	Organizational	.com	USA	1
https://russellhavranekmd.com/boost-your-nutrient-absorption/	Gut	How to Boost Your Nutrient Absorption	Russell Havranek, MD	0	0		Russell Havranek	1	1	0		no		0		3	Both	Medical	.com	USA	2
https://gutandhealth.co.uk/products/daily-multi-nutrient-for-women?srsltid=AfmBOorz2rb3i6i7OiK1Twa6W-lo2keL5hD0U2HN3tfhqtCv_W8cYDPB&selling_plan=4029120699&variant=45116311503035	Gut	Daily Multi Nutrient for Women	Gut and health	0	0			1	0	0		no		0		3	Both	Sales	.com	UK	1
https://www.mdpi.com/2072-6643/13/12/4384	Gut	Nutrient Intake and Gut Microbial Genera Changes after a 4-Week Placebo Controlled Galacto-Oligosaccharides Intervention in Young Females	MDPI	1	1		Nikola Johnstone, et Al.	1	1	1	65	no	56	1	1.16071	3	Both	Academic Journal	.com	Switzerland	6
https://www.amazon.com/Heal-Your-Gut-Cookbook-Nutrient-Dense/dp/1603585613	Gut	The Heal Your Gut Cookbook: Nutrient-Dense Recipes for Intestinal Health Using the GAPS Diet	Amazon prime	0	0			1	0	0		no		0		3	Both	Sales	.com	USA	1
https://www.mdpi.com/2072-6643/16/9/1398	Gut	Effect of Sustainably Sourced Protein Consumption on Nutrient Intake and Gut Health in Older Adults: A Systematic Review	MDPI	1	1		Debra Jones, et Al.	1	1	1	89	no	85	1	1.04706	3	Both	Academic Journal	.com	Switzerland	6
https://www.cell.com/cell/pdf/S0092-8674(22)00923-0.pdf	Gut	Gut bacterial nutrient preferences quantified in vivo	Elsevier: Cell	1	1		Xianfeng Zeng, Xi Xing, Meera Gupta, et Al.	1	1	1	72	no	72	1	1	3	Both	Academic Journal	.com	Dutch	6
https://www.amazon.com/GUT-HEALTH-DIET-nutrient-dense-improvement-ebook/dp/B0C1DH29LM	Gut	THE GUT HEALTH DIET: Guide for nutrient-dense recipes, digestion improvement and cure to leaky gut for women, men, kids and even toddlers explained	Amazon prime	0	0			1	0	0		no		0		3	Both	Sales	.com	USA	1
https://link.springer.com/article/10.1007/s13668-023-00453-4	Gut	Diet Gut Microbiota Axis in Pregnancy: A Systematic Review of Recent Evidence	Springer link	1	1		Thubasni Kunasegaran, et AL.	1	1	1	64	no	63	1	1.01587	3	Both	Academic Journal	.com	USA	6
https://www.womenshealthmag.com/health/a44075613/how-to-improve-gut-health/	Gut	How To Improve Gut Health: 9 Science-Backed Tips To Support Your Gut Flora Naturally	Hearst magazine: Womens health	0	0		Jessica Migala, Olivia Luppino	1	0	0		no		0		4	Both	Popular	.com	USA	1
https://www.healthline.com/nutrition/vitamins-for-women	Gut	10 Supplements for Women: Do You Need Them (and Which Ones)?	Healthline	1	1	Katchy W. Warwick	Jillian Kubala	1	1	0		no		0		4	Both	Popular	.com	UK	4
https://deepblue.lib.umich.edu/handle/2027.42/147646	Gut	Assessing the Linkages Between a Processing-Based Dietary Index and Nutrient Intakes, Obesity, and the Gut Microbiome Among Bolivian Women in a Region Undergoing the Nutrition Transition	University of michigan library	0	0		Erica Cooper	1	1	1		no		0		4	Both	Academic Journal	.edu	USA	3
https://drinkag1.com/	Gut	More in one nutrition	AGL	0	0			1	0	0		no		0		4	Both	Sales	.com	USA	1
https://www.nature.com/articles/s41467-022-28268-x	Gut	The gut hormone Allatostatin C/Somatostatin regulates food intake and metabolic homeostasis under nutrient stress	Springer: Nature communications	1	1		Olga Kubrak, et Al.	1	1	1	88	no	88	1	1	4	Both	Academic Journal	.com	USA	6
https://academic.oup.com/ismej/article/16/11/2479/7474077	Gut	Ecological memory of prior nutrient exposure in the human gut microbiome	Oxford academic: ISME journal	1	1		Jeffrey Letourneau, et Al.	1	1	1	67	no	67	1	1	4	Both	Academic Journal	.com	UK	6
https://thrivewellsolutions.com/lesson-7-leaky-gut-and-nutrient-absorption/	Gut	Thrivewell Solutions: Leaky Gut and Nutrient Absorption	Thrive well	0	0			1	0	0		no		0		4	Both	Sales	.com	USA	1
https://journals.asm.org/doi/10.1128/aem.01401-20	Gut	Gut Bacteria Mediate Nutrient Availability in Drosophila Diets	Applied and environmental microbiology	1	1		Danielle Lesperance, Nichole Broderick	1	1	1	61	no	61	1	1	4	Both	Academic Journal	.org	USA	6
https://www.nutrition.org.uk/nutrition-for/women/nutrition-recommendations-for-women/	Gut	Recommendations for women	British nutrition foundation	0	0			1	0	0		no		0		4	Both	Organizational	.org	UK	1
https://www.pnas.org/doi/full/10.1073/pnas.2117537119	Gut	The gut microbiome influences host diet selection behavior	PNAS	1	1		Brian Trevelline, Kevin Kohl	1	1	1	75	no	75	1	1	4	Both	Academic Journal	.org	USA	6
https://nutritionsource.hsph.harvard.edu/microbiome/	Gut	The microbiome	The nutrition source	0	0			1	0	1	7	no	7	1	1	5	Both	Organizational	.com	USA	3
https://health.clevelandclinic.org/kiwi-benefits	Gut	6 Health Benefits of Kiwifruit	Cleveland clinic	0	0			1	0	0		no		0		5	Both	Medical	.org	USA	1
https://www.acko.com/health-insurance/link-between-gut-health-and-nutrient-absorption-in-the-body/	Gut	The Link Between Gut Health and Nutrient Absorption in the Body	Acko	0	0			1	0	0		no		0		5	Both	Sales	.com	India	1
https://camillestyles.com/wellness/stress-and-gut-health/	Gut	Could This Be Why You’re Always Bloated? A Nutritionist Weighs In	Camille styles	0	0		Edie Horstman	1	0	0		no		0		5	Both	Blog	.com	??	1
https://www.gutnliver.org/journal/view.html?pn=current_issue&uid=2148&vmd=Full	Gut	Associations among the Duodenal Ecosystem, Gut Microbiota, and Nutrient Intake in Functional Dyspepsia	Gut and liver journal	1	1		Sang Hoon Kim, et Al.	1	1	1	30	no	30	1	1	5	Both	Academic Journal	.org	Korea	6
https://fitbiomics.com/products/nella-gut-health-probiotic-for-digestion-sleep-energy?srsltid=AfmBOorMh_yAhXKIUqvHbzbRX4T4HX3Kn-r6FwRnw563HJJsqQbJTh7n	Gut	Nella	Fitbiomics	0	0			1	0	0		no		0		5	Both	Sales	.com	USA	1
https://onlinelibrary.wiley.com/doi/full/10.1111/aji.13802	Gut	Nutrition during pregnancy: Influence on the gut microbiome and fetal development	Wiley online library	1	1		Gabriela Barrientos	1	1	1	119	no	119	1	1	5	Both	Academic Journal	.com	USA	6
https://www.amwayglobal.com/newsroom/support-a-balanced-gut-microbiome-and-gut-health-by-gut-priming/	Gut	Support a balanced gut microbiome and gut health by “gut priming”	Amway	0	0		Elena Nekrasov	1	1	1		no		0		5	Both	Organizational	.com	USA	3
https://wicworks.fns.usda.gov/resources/eye-nutrition-fiber	Gut	Eye on Nutrition: Fiber	U.S. Department of agriculture	1	0			1	0	0		no		0		5	Both	Organizational	.com	USA	2
https://www.medicalnewstoday.com/articles/270406	Gut	Why is avocado good for you?	Medical news today	1	1	Katherine Marego LDN, RD	Megan Ware	1	1	0		no		0		5	Both	Medical	.com	UK	4
https://www.miracleshealth.com/blog/the-role-of-nutrition-in-womens-health-a-holistic-practice	Holistic	The Role of Nutrition in Women's Health: A Holistic Practice	Miracles healthcare	0	0		Anu Gupta	1	0	0		no		0		1	Both	Medical	.com	India	1
https://www.healthfullynourished.com/about	Holistic	Holistic nutrition optimizes women’s health and lifestyle through various factors beyond food by addressing the root cause of underlying symptoms.	Healthfully nourished	0	0			1	0	0		no		0		1	Both	Medical	.com	USA	1
https://juliaschwabtherapy.com/blog/the-power-of-holistic-nutrition/	Holistic	Nourishing the Mind, Body, and Soul: The Power of Holistic Nutrition	Julia Schwab therapy	0	0			1	0	0		no		0		1	Both	Blog	.com	USA	1
https://csnn.ca/distance-education/blog/a-holistic-approach-to-womens-health-understanding-the-most-common-womens-health-issues/	Holistic	A Holistic Approach to Women’s Health: Understanding the Most Common Women’s Health Issues	Canadian school of natural nutrition	0	0			1	0	0		no		0		1	Both	Organizational	.ca	Canada	1
https://www.euromonitor.com/article/womens-health-achieving-optimal-wellness-through-nutrition	Holistic	Women’s Health: Achieving Optimal Wellness Through Nutrition	Euromonitor international	0	0		Maria Mascaraque	1	0	0		no		0		1	Both	Organizational	.com	England	1
https://www.ncbi.nlm.nih.gov/pmc/articles/PMC9134728/	Holistic	Women’s health: optimal nutrition throughout the lifecycle	Pubmed: Springer	1	1		Edith J. M. Feskens, et Al.	1	1	1	192	no	145	1	1.32414	1	Both	Academic Journal	.gov	USA	6
https://karenthrelkelnd.com/blog/supplements-for-women/	Holistic	8 Supplements for Women to Fill Common Gaps in Nutrition to Maintain Optimal Health	Dr. Karen R Threlkel	0	0		Karen R Threlkel	1	1	0		no		0		1	Recommendation	Blog	.com	USA	2
https://www.healthywitheliana.com/	Holistic	Nourish Your Body from Within	Healthy with Eliana	0	0			1	0	0		no		0		1	Both	Medical	.com	??	1
https://thebeevent.com/what-are-the-best-superfoods-for-womens-health/	Holistic	What Are the Best Superfoods for Women’s Health?	The BE event	0	0			1	0	0		no		0		1	Both	Popular	.com	USA	1
https://www.rupahealth.com/post/top-supplements-to-support-womens-health	Holistic	Top Supplements to Support Women's Health	Rupa health	0	0		Dr.Jaime Cloyd ND	1	1	1	55	no	29	1	1.89655	1	Both	Organizational	.com	USA	4
https://www.womensholisticcounseling.com/nutrition-counseling/	Holistic	Nutrition	Womens holistic counseling and consulting LLC	0	0			1	0	0		no		0		2	Both	Medical	.com	USA	1
https://www.nutritionist-resource.org.uk/memberarticles/womens-health-nutrient-needs-and-lifestyle-considerations	Holistic	Women's health: Nutrient needs and lifestyle considerations		1	0		Karine Stephan	1	1	0		no		0		2	Both	Medical	.org	England	3
https://www.360girlsandwomen.com/	Holistic	SUE-ELLEN ANDERSON HAYNES MS, RDN, CDCES, CPT, LDN	360 girls + women	0	0			1	0	0		no		0		2	Recommendation	Medical	.com	USA	1
https://www.holisticwomenandfamilies.com/nutrition/nutritional-coaching/	Holistic	Nutritional Coaching	Holistic women and families natural health center	0	0			1	0	0		no		0		2	Both	Medical	.com	USA	1
https://whatlibertyate.com/nurturing-womens-health-and-well-being/	Holistic	Nurturing Women’s Holistic Health and Well-Being	What liberty ate	0	0		Monica Foley	1	0	0		no		0		2	Both	Popular	.com	??	1
https://www.thegoodtrade.com/features/best-womens-multivitamins/	Holistic	9 Best Natural Multivitamins For Women (Made With Organic Ingredients)	The good trade	0	0			1	0	0		no		0		2	Recommendation	Popular	.com	USA	1
https://cheers2chapter2.com/womens-health-over-50-a-holistic-approach	Holistic	Women’s Health Over 50: A Holistic Approach	Cheers to chapter 2	0	0		Dani Segal, PhD	1	1	0		no		0		2	Both	Popular	.com	??	2
https://www.innerlightne.com/post/nurturing-the-whole-woman-a-holistic-approach-to-healing-and-wellness	Holistic	Nurturing the Whole Woman: A Holistic Approach to Healing and Wellness	Light Counseling & Wellness	0	0		Christa DiCasparro	1	0	0		no		0		2	Both	Medical	.com	USA	1
https://www.ncbi.nlm.nih.gov/pmc/articles/PMC10672474/	Holistic	Nutrition and Mental Well-Being: Exploring Connections and Holistic Approaches	Pubmed	1	1		Theodora Claudia Gheonea, et Al.	1	1	1	88	no	88	1	1	2	Both	Academic Journal	.gov	USA	6
https://get2theroot.com/7-holistic-approaches-to-nutritional-imbalance/	Holistic	7 Holistic Approaches to Nutritional Imbalance	Hope for healing	0	0			1	0	0		no		0		2	Both	Organizational	.com	USA	1
https://blooma.com/blog/foundations-of-holistic-nutrition-in-pregnancy-and-beyond	Holistic	Foundations of Holistic Nutrition in Pregnancy and Beyond	Blooma	0	0		Alice Jones	1	0	0		no		0		3	Both	Blog	.com	USA	1
https://willner.com/articles/holistic-health-vitamins	Holistic	Holistic Health Vitamins and Supplements for Complete Wellness	Willner chemists	0	0		Arnie Gitomer	1	1	0		no		0		3	Both	Sales	.com	USA	2
https://scholistico.com/naturopathic-medicine-womens-health/	Holistic	Naturopathic Medicine: A Holistic Approach to Women’s Health	Scholistico	0	0			1	0	0		no		0		3	Both	Organizational	.com	Canada	1
https://www.regenerativeholisticmedicine.com/holistic-nutrition	Holistic	Holistic Nutrition Therapy	Regenerative holsitic medicine	0	0		Brooke Hartley	1	1	0		no		0		3	Both	Medical	.com	USA	2
https://www.corinnawood.com/blog/holistic-healing	Holistic	Holistic Healing for Earth-Based Women—9 Tenets	Corinna Wood: Holistic womens wisdom	0	0		Corinna Wood	1	0	0		no		0		3	Both	Blog	.com	USA	1
https://www.ariellemanganiellotherapy.com/services-holistic-nutrition	Holistic	Holistic nutrition	Arielle Manganiello therapy	0	0		Arielle Manganiello	1	1	0		no		0		3	Both	Medical	.com	USA	2
https://doctortaz.com/increase-these-breastfeeding-nutrients/	Holistic	Increase These Breastfeeding Nutrients | Holistic Medicine for Women	Dr. Taz integrative medicine	0	0		Dr. Taz Bhatia	1	1	1	11	no	6	1	1.83333	3	Both	Medical	.com	USA	4
https://integrativewomenshealthinstitute.com/	Holistic	What is the right next step for your career in women's health and wellness?	The integrative health institute	0	0			1	0	0		no		0		3	Both	Organizational	.com	USA	1
https://www.rupahealth.com/post/an-integrative-medicine-approach-to-womens-health	Holistic	A Functional Medicine Approach to Women's Health	Rupa health	0	0		JheriAnne Preston	1	1	0	14	no	8	1	1.75	3	Both	Organizational	.com	USA	3
https://thebalancedwoman.com/services/nutrition/	Holistic	Nutrition	The balanced woman	0	0			1	0	0		no		0		3	Both	Medical	.com	USA	1
https://www.personalabs.com/blog/8-wonders-vitamin-e-does-for-the-female-body/?srsltid=AfmBOoojtVP7tRWnMQCWA-CeylCMh8cbg7hJI42ZvLVw3W_6wZJ-wAq-	Holistic	8 Wonders Vitamin E Does for the Female Body	Personal labs	0	0		Dr. Edward Salko	1	1	0		no		0		4	Both	Medical	.com	USA	2
https://chronicallyholistic.com/how-to-work-with-me/	Holistic	What’s a Functional Nutritional Therapy Practitioner (FNTP)?	Chronically holistic	0	0		Kate Zink	1	1	0		no		0		4	Both	Medical	.com	USA	2
https://www.facebook.com/holisticwomenscle/	Holistic	Holistic Women's CLE	Holistic Women's CLE	0	0			1	0	0		no		0		4	Recommendation	Medical	.com	USA	1
https://holisticintegrativewellness.com/iv-nutrient-therapy/	Holistic	IV Nutrient Therapy	Holistic integrative wellness centre	0	0			1	0	0		no		0		4	Recommendation	Medical	.com	USA	1
https://www.ihstx.org/holistic-health-wellness	Holistic	Holistic Health & Wellness solutions	Integrative Health Solutions LLC	0	0			1	0	0		no		0		4	Recommendation	Sales	.com	USA	1
https://www.otepotiintegrativehealth.co.nz/post/nurturing-womens-wellness-holistic-womens-health-clinic	Holistic	Nurturing Women's Wellness: Holistic Women's Health Clinic	Ōtepoti Integrative Health	0	0		Deborah Brunt	1	0	0		no		0		4	Both	Medical	.co	New zealand	1
https://www.holisticheal.com/aminoassist-nutrient-absorption-supplement.html	Holistic	AminoAssist™ Nutrient Absorption 30 Capsules	Holistic health international	0	0			1	0	0		no		0		4	Recommendation	Sales	.com	International	1
https://www.instagram.com/hv_holistichealth/reel/C3nvZdevXDU/	Holistic	Top 3 nutrient insufficiencies in postpartum women	Instragram: Hv_holistichealth and Martina Harms	0	0			1	0	0		no		0		4	Recommendation	Popular	.com	??	1
https://www.pinterest.com/pin/141159769560057887/	Holistic	7 Nutrient-Dense Foods For Women (Top Micronutrients For Vitality)	Pinterest: Foodhow	0	0			1	0	0		no		0		4	Both	Popular	.com	??	1
https://www.instagram.com/p/CZd-__5oDzc/?img_index=1	Holistic	What is nutrient timing?	Instragram: Cleaearnshaw	0	0			1	0	0		no		0		4	Both	Popular	.com	??	1
https://www.afpafitness.com/product/holistic-nutritionist-certification/	Holistic	Holistic nutritionist certification	AFPA	0	0			1	0	0		no		0		5	Both	Sales	.com	USA	1
https://www.veroclinics.com/maximizing-nutrient-absorption-harnessing-the-power-of-iv-vitamin-therapy	Holistic	Maximizing Nutrient Absorption: Harnessing the Power of IV Vitamin Therapy		0	0			1	0	0		no		0		5	Both	Medical	.com	USA	1
https://www.tandfonline.com/doi/full/10.1080/10408398.2021.2012753	Holistic	The role of holistic nutritional properties of diets in the assessment of food system and dietary sustainability	Taylor and Francis online	1	1		Lakshmi A. Dave, et Al.	1	1	1	237	no	237	1	1	5	Both	Academic Journal	.com	International	6
https://heartofwellness.org/folate-an-important-nutrient-for-pregnant-women/	Holistic	Folate: An Important Nutrient for Pregnant Women	Heart of wellness	0	0			1	0	1	2	no	1	1	0.5	5	Both	Medical	.org	USA	3
https://www.instagram.com/theautoimmunesolution/reel/C6rSC7GLPeG/	Holistic	PP nutrient deficiencies	Instagram	0	0		theautoimmunesolution	1	0	0		no		0		5	Both	Popular	.com	??	1
https://www.sciencedirect.com/science/article/pii/S2161831322012625	Holistic	Perspective: Reductionist Nutrition Research Has Meaning Only within the Framework of Holistic and Ethical Thinking	Elsevier	1	1		Anthony Fardet, Edmond Rock	1	1	1	120	no	119	1	1.0084	5	Both	Academic Journal	.com	Dutch	6
https://www.holisticheal.com/proteinassist-nutrient-absorption-spray-supplement.html	Holistic	Protein assist nutrient absorption spray	Holistic health international	0	0			1	0	0		no		0		5	Both	Sales	.com	International	1
https://www.xtend-life.com/products/total-balance-womens?srsltid=AfmBOoqJr-Y8cP3Um3CWrcqZT63rqMYm32wKqrunRsnFw0h1kVOu6PDQ	Holistic	Womens total balance	Xtend life	0	0			1	0	0		no		0		5	Recommendation	Sales	.com	USA	1
https://www.hindustantimes.com/lifestyle/health/how-can-women-obtain-adequate-nutrition-follow-these-healthy-eating-habits-101695787554787.html	Holistic	How can women obtain adequate nutrition? Follow these healthy eating habits	Hindustan times	0	0		Zarafshan Shiraz	1	0	0		no		0		5	Both	Popular	.com	India	1
https://www.instagram.com/p/CyoUVxIPcJQ/	Holistic	How to make a slow roasted leg of lamb	Instagram	0	0		Healthful naturally	1	0	0		no		0		5	Recommendation	Popular	.com	??	1
https://www.rupahealth.com/post/womens-micronutrients-by-age	micronutrients	Nutrients Women Should Supplement Based On Their Age	Rupa Health	0	0		Sarah Anderson NP, IFM	1	1	0				0		1	Both	Popular	.com	USA	2
https://www.ncbi.nlm.nih.gov/pmc/articles/PMC7400493/	micronutrients	Dietary Diversity and Micronutrients Adequacy in Women of Childbearing Age: Results from ELANS Study	National Library of Medicine	1	0		Georgina Gómez et al.	1	0	1	50		42	1		1	Explanation	Academic Journal	.gov	USA	4
https://www.healthline.com/nutrition/micronutrients	micronutrients	Micronutrients: Types, Functions, Benefits and More	Healthline	1	1	Jerlyn Jones, MS MPA RDN LD CLT	Jerlyn Jones, MS MPA RDN LD CLT	1	1	0				0		1	Explanation	Popular	.com	USA	4
https://www.who.int/health-topics/micronutrients#tab=tab_1	micronutrients	Micronutrients	World Health Organization	0	0			0	0	0				0		1	Explanation	Organizational	.int	Switzerland	0
https://www.ncbi.nlm.nih.gov/pmc/articles/PMC4245582/	micronutrients	Micronutrient Status in Female University Students: Iron, Zinc, Copper, Selenium, Vitamin B12 and Folate	National Library of Medicine	1	0		Flavia Fayet-Moore et al.	1	0	1	58		55	1		1	Explanation	Academic Journal	.gov	USA	4
https://www.gssiweb.org/sports-science-exchange/article/micronutrient-considerations-for-the-female-athlete	micronutrients	Micronutrient Considerations for the Female Athlete	Gatorade Sports Science Institute	0	0		Alannah KA McKay PhD, Marc Sim PhD, Peter Peeling PhD	1	1	1	47		44	1		1	Both	Popular	.org	USA	4
https://draxe.com/nutrition/nutrient-deficiencies-in-women/	micronutrients	What You Need to Know About the Most Common Nutrient Deficiencies in Women	Dr. Axe	0	0		Jillian Levy, CHHC	1	1	0				0		1	Both	Popular	.com	USA	2
https://blog.nasm.org/micronutrients	micronutrients	A Guide to Micronutrients: Examples, Recommendations, and Sources	NASM	0	0		Kat Barefield MS, RDN, NASM-CPT, CES, PES, ACSM-HFS	1	1	1	9		9	1		1	Both	Popular	.org	USA	4
https://www.fittr.com/article/important-vitamins-for-womens-health-39/	micronutrients	Important vitamins for women's health	FITTR	0	0		Praveena Kuchipudi	1	0	1	3		2	1		1	Both	Popular	.com	India	3
https://www.nutritionnowcounseling.com/favorites/2019/5/25/micronutrients-and-fertility	micronutrients	Micronutrients and Fertility	Nutrition Now Counseling	0	0		Lauren Manaker MS RDN LD CLEC	1	1	0				0		1	Both	Blog	.com	USA	2
https://micronutrientforum.org/micronutrients101/	micronutrients	Micronutrients 101	Micronutrient Forum	0	0			0	0	1	24		14	1		2	Explanation	Organizational	.org	Netherlands	2
https://www.issaonline.com/blog/post/nutrition-for-active-women-macro-micronutrient-essentials	micronutrients	Nutrition for Active Women: Macro & Micronutrient Essentials	ISSA	0	0		ISSA	1	0	1	7		6	1		2	Explanation	Organizational	.com	USA	3
https://www.health.harvard.edu/staying-healthy/micronutrients-have-major-impact-on-health	micronutrients	Micronutrients have major impact on health	Harvard Health Publishing	0	0		Beverly Merz	1	0	0				0		2	Both	Organizational	.edu	USA	1
https://www.womensrunning.com/health/food/micronutrients-woman-pay-attention/	micronutrients	5 Micronutrients Every Woman Should Pay Attention To	Women's Running	0	0		Natalie Rizzo	1	0	0				0		2	Both	Popular	.com	USA	1
https://ourworldindata.org/micronutrient-deficiency	micronutrients	Micronutrient Deficiency	Our World in Data	0	0		Hannah Ritchie and Max Roser	1	0	1	10		6	1		2	Explanation	Organizational	.org	England and Wales	3
https://www.amway.com/en_US//discover/nutrition/daily-nutritional-needs-women-and-men	micronutrients	Daily Nutrition Needs for Women and Men (And How They Differ)	Amway	0	0			0	0	0				0		2	Recommendation	Organizational	.com	USA	0
https://www.sciencedirect.com/science/article/pii/S0002916523282076	micronutrients	A life cycle micronutrient perspective for women’s health	ScienceDirect	1	0		Bartley Kellee A et al.	1	0	1	36		29	1		2	Explanation	Academic Journal	.com	Netherlands	4
https://www.webmd.com/diet/what-to-know-about-micronutrients	micronutrients	What to Know About Micronutrients	WebMD	1	1	Kathleen M. Zelman, RD, LD, MPH	WebMD Editorial Contributor	1	0	1	5		1	1		2	Both	Organizational	.com	USA	5
https://lpi.oregonstate.edu/mic/micronutrient-inadequacies/overview	micronutrients	Micronutrient Inadequacies in the US Population: an Overview	Oregon State University	1	1	Balz Frei, Ph.D.	Victoria J. Drake, Ph.D.	1	1	1	62		50	1		2	Explanation	Organizational	.edu	USA	6
https://www.hardynutritionals.com/products/optimal-balance-for-women	micronutrients	Optimal Balance - For Women	Hardy Nutritionals	0	0			0	0	0				0		2	Recommendation	Sales	.com	Canada	0
https://www.womenshealthnetwork.com/nutrition/common-nutrient-deficiencies-in-women/	micronutrients	6 common nutrient deficiencies in women	Women's Health Network	0	0		Dr. Susan E. Brown, PhD	1	1	0				0		3	Both	Organizational	.com	USA	2
https://health.clevelandclinic.org/nutritional-needs-for-men-and-women	micronutrients	Do Men and Women Really Have Different Nutrition Needs?	Cleveland Clinic	0	0			0	0	0				0		3	Both	Organizational	.org	USA	0
https://www.nature.com/articles/s41430-019-0429-6	micronutrients	Dietary micronutrient intakes among women of reproductive age in Mumbai slums	Nature: European Journal of Clinical Nutrition	1	0		Rebecca L. Nunn et al.	1	0	1	60		50	1		3	Explanation	Academic Journal	.com	UK	4
https://www.frontiersin.org/journals/nutrition/articles/10.3389/fnut.2022.806566/full	micronutrients	Priority Micronutrient Density in Foods	Frontiers	1	0		Ty Beal andFlaminia Ortenzi	1	1	1	58		50	1		3	Explanation	Academic Journal	.org	Switzerland	5
https://nutritionsource.hsph.harvard.edu/vitamins/	micronutrients	Vitamins and Minerals	Harvard: The Nutrition Source	1	0			0	0	1	3		2	1		3	Explanation	Organizational	.edu	USA	3
https://www.who.int/tools/elena/interventions/micronutrients-pregnancy	micronutrients	Multiple micronutrient supplementation during pregnancy	World Health Organization	1	0			0	0	1	6		6	1		3	Recommendation	Organizational	.int	Switzerland	3
https://study.com/academy/lesson/what-are-micronutrients-definition-types-foods-importance.html	micronutrients	Micronutrients Definition, Types & Examples	Study.com	0	0		Neel Solanki, John Koshuta, Amanda Robb	1	1	0				0		3	Explanation	Popular	.com	USA	2
https://nutritionguide.pcrm.org/nutritionguide/view/Nutrition_Guide_for_Clinicians/1342043/all/Nutritional_Requirements_throughout_the_Life_Cycle	micronutrients	Nutrition Guide for Clinicians	PCRM and Unbound Medicine inc	1	0			0	0	1	66		56	1		3	Explanation	Organizational	.org	USA	3
https://drruscio.com/macro-vs-micro-nutrient/	micronutrients	Macro vs. Micronutrients: Do You Have Enough in Your Diet?	Dr. Ruscio	0	0		Dr. Michael Ruscio, DC	1	1	1	17		14	1		3	Both	Popular	.com	USA	4
https://lpi.oregonstate.edu/mic/micronutrient-inadequacies/remedy	micronutrients	Micronutrient Inadequacies: the Remedy	Oregon State University	1	1	Balz Frei, Ph.D.	Victoria J. Drake, Ph.D.	1	1	1	64		57	1		3	Explanation	Organizational	.edu	USA	6
https://www.sciencedirect.com/topics/food-science/micronutrient	micronutrients	Micronutrient	ScienceDirect	1	0			1	0	0				0		4	Explanation	Academic Journal	.com	Netherlands	2
https://www.amazon.com/Micronutrients-Multivitamin-Supplement-Hormone-Balancing-Clinically/dp/B07PRQ7D14	micronutrients	Women's Optimal Balance Micronutrients Multivitamin Mineral Supplement for Women with royal jelly as a hormone-balancing factor. Highly absorbable, balanced, bioavailable micronutrients	Amazon	0	0			0	0	0				0		4	Recommendation	Sales	.com	USA	0
https://www.cambridge.org/core/journals/public-health-nutrition/article/consumption-of-multiple-micronutrients-or-smallquantity-lipidbased-nutrient-supplements-containing-iodine-at-the-recommended-dose-during-pregnancy-compared-with-iron-and-folic-acid-does-not-affect-womens-urinary-iodine-concentration-in-rural-malawi-a-secondary-outcome-analysis-of-the-ilins-dyad-trial/2D05D4C0F5B4A903B3F6AF4E2…	micronutrients	Consumption of multiple micronutrients or small-quantity lipid-based nutrient supplements containing iodine at the recommended dose during pregnancy, compared with iron and folic acid, does not affect women’s urinary iodine concentration in rural Malawi: a secondary outcome analysis of the iLiNS DYAD trial	Cambridge University Press: Public Health Nutrition	1	0		Seth Adu-Afarwuah et al.	1	0	1	53		47	1		4	Explanation	Academic Journal	.org	England	4
https://www.vitalabo.com/info/magazine/micronutrients-for-women	micronutrients	Micronutrients for Women	Vital Abo	0	0			0	0	0				0		4	Both	Sales	.com	Austria	0
https://thesmooco.com/blogs/blog/women-arent-getting-enough-micronutrients?srsltid=AfmBOorKkSijM9LHwQu3HwF4G29_Sk-OimC93YvxD6k3DFQqQp8hkiY4	micronutrients	Micronutrient Deficiency In Women: What You Eat To Get A Healthy Life	S'moo	0	0			0	0	0				0		4	Both	Popular	.com	USA	0
https://www.betterhealth.vic.gov.au/health/healthyliving/Vitamins-and-minerals	micronutrients	Vitamins and minerals	BetterHealth Channel	0	0			0	0	1	3		0	0		4	Explanation	Organizational	.gov.au	Australia	1
https://assets.speakcdn.com/Assets/2606/0e2747563_1388159319_355womenshealthinformationflyer1113-pdf.pdf	micronutrients	The Role of Micronutrients in Women's Health	SpectraCell Laboratories	0	0			0	0	0				0		4	Both	Organizational	.com	USA	0
https://www.healthline.com/health/pregnancy/nutrition	micronutrients	Nutritional Needs During Pregnancy	Healthline	1	1	Miho Hatanaka, RDN, L.D.	Catherine Clark	1	0	0				0		4	Both	Popular	.com	USA	3
https://www.wildnutrition.com/products/food-grown-daily-multi-nutrient-womens?srsltid=AfmBOoqy1zLvOcFSW3WXpLmFAS56YSBAQ02miEv3lcc-5SF2srFcgrdv	micronutrients	Food-Grown® Women's Daily Multi Nutrient	Wild Nutrition	0	0			0	0	0				0		4	Recommendation	Sales	.com	UK	0
https://www.womenshealthmag.com/uk/food/healthy-eating/a32079651/micronutrients/	micronutrients	Micronutrients: 5 deficiencies that could be sabotaging your fitness goals	Women's Health Mag	0	0		Emily Pritchard	1	0	0				0		4	Both	Popular	.com	USA	1
https://www.nourishedbyaly.com/blog/micronutrients-womens-health-hormones	micronutrients	Tiny but Mighty: The Essential Micronutrients Every Woman Needs	Nourished by Aly	0	0			0	0	0				0		5	Both	Blog	.com	USA	0
https://www.allthatgrows.in/blogs/posts/women-healthcare-6-essential-nutrients-women-need?srsltid=AfmBOoqRgCmLfZT5BBP-KwEAQHnG2_xnyU0CkR223jW5ZHZs-83kMhz2	micronutrients	6 Essential Nutrients Every Woman Needs	All that Grows	0	0			0	0	0				0		5	Both	Popular	.in	India	0
https://nutritionmeetsfoodscience.com/2022/04/06/nutritional-requirements-of-women/	micronutrients	Nutritional Requirements of Women	PFNDAI	0	0		Ms. Prerana Patil	1	1	1	9		0	0		5	Both	Organizational	.com	India	3
https://www.thelancet.com/journals/lanplh/article/PIIS2542-51962300006-2/fulltext	micronutrients	Estimated micronutrient shortfalls of the EAT–Lancet planetary health diet	The Lancet	1	0		Ty Beal, PhD et al.	1	1	1	29		25	1		5	Explanation	Academic Journal	.com	UK	5
https://en.wikipedia.org/wiki/Nutrient	micronutrients	Nutrient	Wikipedia	0	0			0	0	1	52		14	1		5	Explanation	Popular	.org	USA	2
https://www.crnusa.org/access/Nutrient-gaps-and-supplements	micronutrients	Nutrient gaps and how dietary supplements can help fill them	CRN	0	0			0	0	1	29		24	1		5	Explanation	Organizational	.org	USA	2
https://www.ifm.org/news-insights/hidden-hunger-micronutrient-deficiencies/	micronutrients	The Hidden Hunger: Micronutrient Deficiencies	The Institute for Functional Medicine	0	0			0	0	1	17		12	1		5	Explanation	Organizational	.org	USA	2
https://journals.plos.org/plosone/article?id=10.1371/journal.pone.0296831	micronutrients	Nutrient density of Bangladeshi foods and its application in planning diet for pregnant women	Plos One	1	0		Nazma Shaheen et al.	1	0	1	35		30	1		5	Explanation	Academic Journal	.org	USA	4
https://southgaspineandjoint.com/6-essential-minerals-for-womens-health/	micronutrients	6 Essential Minerals for Women’s Health	South Georgia Spine, Joint & Rehab Center	0	0			0	0	0				0		5	Both	Popular	.com	USA	0
https://www.eatforhealth.gov.au/nutrient-reference-values/chronic-disease/micronutrients-dietary-fibre	micronutrients	Nutrient Reference Values	Eat For Health	0	0			0	0	0				0		5	Both	Organizational	.gov.au	Australia	0
https://pubmed.ncbi.nlm.nih.gov/34952801/	sleep	Sleep duration and quality are associated with nutrient intake in elite female athletes	National Library of Medicine	1	0		Dominique Condo et al.	1	0	0				0		1	Explanation	Academic Journal	.gov	USA	2
https://healthandher.com/en-us	sleep	Health & Her The comprehensive toolkit for your peri and menopause journey	Health & Her	0	0			0	0	0				0		1	Recommendation	Sales	.com	UK	0
https://www.sciencedirect.com/science/article/pii/S1440244021005363	sleep	Sleep duration and quality are associated with nutrient intake in elite female athletes	ScienceDirect	1	0		Dominique Condo et al.	1	0	1	30		30	1		1	Explanation	Academic Journal	.com	Netherlands	4
https://www.ncbi.nlm.nih.gov/pmc/articles/PMC9028006/	sleep	Sleep Quality and Nutrient Intake in Japanese Female University Student-Athletes: A Cross-Sectional Study	National Library of Medicine	1	1	Axel Steiger, Academic Editor	Fumi Hoshino et al.	1	0	1	35		33	1		1	Explanation	Academic Journal	.gov	USA	5
https://www.nature.com/articles/s41598-023-42661-6	sleep	Association between patterns of nutrient intake and circulating vitamin D with sleep status among Iranian adults	Nature: Scientific Reports	1	0		Parisa Rouhani et al.	1	0	1	69		67	1		1	Explanation	Academic Journal	.com	UK	4
https://www.hardynutritionals.com/products/optimal-balance-for-women	sleep	Optimal Balance - For Women	Hardy Nutritionals	0	0			0	0	0				0		1	Recommendation	Sales	.com	Canada	0
https://www.columbiadoctors.org/news/eat-right-sleep-right	sleep	Eat Right to Sleep Right	Columbia University Irving Medical Center	1	1	Marie-Pierre St-Onge, PhD		0	0	0				0		1	Both	Organizational	.org	USA	2
https://sleep.biomedcentral.com/articles/10.1186/s41606-023-00090-4	sleep	The effect of nutrition and physical activity on sleep quality among adults: a scoping review	Biomed Central: Sleep Science and Practice	1	0		Nawaf W. Alruwaili et al.	1	0	1	86		86	1		1	Explanation	Academic Journal	.com	UK	4
https://www.womansworld.com/wellness/sleep/vitamin-mineral-deficiencies-sleep	sleep	Can’t Fall Asleep? One of These Vitamin or Mineral Deficiencies May Be the Culprit	Woman's World	0	0		Jenna Cartusciello	1	0	0				0		1	Both	Popular	.com	USA	1
https://samhealth.org/news/cant-sleep-these-5-essential-nutrients-can-help/	sleep	Can’t Sleep? These 5 Essential Nutrients Can Help	Samaritan Health Services	0	0			0	0	0				0		2	Both	Organizational	.org	USA	0
https://www.sleepfoundation.org/nutrition/food-and-drink-promote-good-nights-sleep	sleep	The Best Foods To Help You Sleep	Sleep Foundation	1	1	Dr. Lulu Guo	Eric Suni	1	0	1	16		15	1		2	Both	Organizational	.org	USA	5
https://www.sciencedirect.com/science/article/pii/S1440244021005363	sleep	Sleep duration and quality are associated with nutrient intake in elite female athletes	ScienceDirect	1	0		Dominique Condo et al.	1	0	1	30		30	1		2	Explanation	Academic Journal	.com	Netherlands	4
https://www.cnet.com/health/sleep/eat-your-way-to-quality-sleep-with-these-7-expert-approved-foods/	sleep	Eat Your Way to Quality Sleep With These 7 Expert-Approved Foods	CNET	0	0		Mercey Livingston	1	0	0				0		2	Recommendation	Popular	.com	USA	1
https://sleepreviewmag.com/sleep-disorders/breathing-disorders/obstructive-sleep-apnea/nutrition-impact-sleep-disorders/	sleep	How Does Nutrition Impact Sleep Disorders?	Sleep Review Mag	0	0		Jose Colon, MD, MPH	1	1	1	49		48	1		2	Both	Organizational	.com	USA	4
https://www.ahajournals.org/doi/10.1161/JAHA.119.014587	sleep	Measures of Poor Sleep Quality Are Associated With Higher Energy Intake and Poor Diet Quality in a Diverse Sample of Women From the Go Red for Women Strategically Focused Research Network	Journal of the American Heart Association	1	0		Faris M. Zuraikat, PhD	1	1	1	52		51	1		2	Explanation	Academic Journal	.org	USA	5
https://health.clevelandclinic.org/foods-that-help-you-sleep	sleep	6 Foods That Help You Sleep	Cleveland Clinic	0	0			0	0	0				0		2	Both	Organizational	.org	USA	0
https://www.jsams.org/article/S1440-2440(21)00536-3/fulltext	sleep	Sleep duration and quality are associated with nutrient intake in elite female athletes	JSAMS	1	0		Dominique Condo et al.	1	0	1	30		30	1		2	Explanation	Academic Journal	.org	Australia	4
https://www.news-medical.net/news/20190610/Poor-sleep-linked-to-a-lack-of-essential-vitamins-and-minerals.aspx	sleep	Poor sleep linked to a lack of essential vitamins and minerals	News Medical	1	1	Kate Anderton, B.Sc. (Editor)	Lois Zoppi, B.A.	1	1	1	1		1	1		2	Explanation	Popular	.net	UK and Australia	6
https://www.researchgate.net/publication/356648009_Sleep_duration_and_quality_are_associated_with_nutrient_intake_in_elite_female_athletes	sleep	Sleep duration and quality are associated with nutrient intake in elite female athletes	ResearchGate	1	0		Dominique Condo et al.	1	0		32		31	1		2	Explanation	Academic Journal	.net	Germany	3
https://healthandher.com/en-us	sleep	Health & Her The comprehensive toolkit for your peri and menopause journey	Health & Her	0	0			0	0	0				0		3	Recommendation	Sales	.com	UK	0
https://www.healthline.com/health/vitamin-deficiency-in-women	sleep	Iron, Folate, and Other Essential Vitamins You're Not Getting Enough of (and Really Should)	Healthline	1	1	Debra Rose Wilson, Ph.D., MSN, R.N., IBCLC, AHN-BC,	Rachel Nall, MSN, CRNA	1	1	1	15		2	1		3	Both	Popular	.com	USA	6
https://www.researchgate.net/figure/Energy-Nutrient-and-Food-Intakes-of-495-Women_tbl2_339337578	sleep	Figure - available via license: Creative Commons Attribution-NonCommercial-NoDerivatives 4.0 International	ResearchGate	1	0		Faris Zuraikat et al.	1	1	0				0		3	Explanation	Academic Journal	.net	Germany	3
https://www.jsams.org/article/S1440-2440(21)00536-3/pdf	sleep	Sleep duration and quality are associated with nutrient intake in elite female athletes	Journal of Science and Medicine in Sport	1	0		Dominique Condo et al.	1	0	1	30		30	1		3	Explanation	Academic Journal	.org	Australia	4
https://www.sleepfoundation.org/nutrition/healthy-bedtime-snacks	sleep	Healthy Bedtime Snacks To Eat Before Sleep	Sleep Foundation	1	1	Dr. Lulu Guo	Danielle Pacheco	1	0	1	9		8	1		3	Both	Organizational	.org	USA	5
https://www.mdpi.com/2072-6643/15/10/2276	sleep	Dietary Nutrient Intake and Sleep	MDPI	1	0		Georgia Trakada	1	0	1	6		6	1		3	Explanation	Academic Journal	.com	Switzerland	4
https://health.clevelandclinic.org/can-vitamins-and-supplements-help-you-sleep	sleep	Can Vitamins and Supplements Help You Sleep?	Cleveland Clinic	0	0			0	0	0				0		3	Both	Organizational	.org	USA	0
https://www.cnet.com/health/sleep/could-a-lack-of-these-vitamins-be-the-reason-for-your-restless-nights/	sleep	Could a Lack of These Vitamins Be the Reason for Your Restless Nights?	CNET	0	0		Michelle Honeyager	1	0	0				0		3	Both	Popular	.com	USA	1
https://www.webmd.com/sleep-disorders/supplements-and-energy-what-to-know	sleep	Can Supplements Improve Your Energy?	WebMD	1	1	Jennifer Robinson, MD	Shishira Sreenivas	1	0	1	6		0	0		3	Both	Organizational	.com	USA	4
https://healthmatch.io/insomnia/vitamins-that-cause-insomnia	sleep	5 Vitamins That May Be Causing Insomnia Or Affecting Your Sleep	HealthMatch	1	1	Dr. Siawchwin Lee, FRACGP, BM (Soton)	HealthMatch Staff	1	0	1	14		12	1		3	Both	Organizational	.io	Australia	5
https://ouci.dntb.gov.ua/en/works/40DLBXm4/	sleep	Sleep Quality and Nutrient Intake in Japanese Female University Student-Athletes: A Cross-Sectional Study	OUCI	1	0		Fumi Hoshino et al.	1	0	1	35		33	1		4	Explanation	Academic Journal	.gov.ua	Ukraine	4
https://www.washingtonpost.com/lifestyle/wellness/morning-or-night-with-food-or-without-answers-to-your-questions-about-taking-supplements/2019/02/04/5fcec02a-2577-11e9-81fd-b7b05d5bed90_story.html	sleep	Morning or night? With food or without? Answers to your questions about taking supplements.	The Washington Post	0	0		Christy Brissette	1	1					0		4	Both	Popular	.com	USA	2
https://www.eatingwell.com/article/7910275/what-to-eat-drink-when-you-didnt-get-enough-sleep/	sleep	What to Eat and Drink When You Didn't Get Enough Sleep, According to a Dietitian	EatingWell	1	1	Christa Brown, M.S., RDN, LD	Jessica Ball, M.S., RD	1	1	0				0		4	Both	Popular	.com	USA	4
https://www.news-medical.net/news/20230421/Analysis-reveals-relationship-between-nutrient-consumption-and-sleep-timing.aspx	sleep	Analysis reveals relationship between nutrient consumption and sleep timing	News Medical	1	1	Emily Henderson, B.Sc.		0	0	1	1		0	0		4	Explanation	Popular	.net	UK and Australia	3
https://www.healthline.com/nutrition/10-reasons-you-are-tired	sleep	Why Am I So Tired? 12 Reasons (Plus Solutions)	Healthline	1	1	Nick Villalobos, MD	Jillian Kubala, MS, RD and Franziska Spritzler	1	1	0				0		4	Both	Popular	.com	USA	4
https://www.betterhealth.vic.gov.au/health/healthyliving/food-and-your-life-stages	sleep	Food and your life stages	BetterHealth Channel	0	0			0	0	1	4		0	0		4	Explanation	Organizational	.gov.au	Australia	1
https://www.forbes.com/health/womens-health/best-supplements-for-women/	sleep	A Guide To The Best Supplements For Women In 2024	Forbes Health	1	1	Adrienne Youdim, M.D., F.A.C.P.	Heidi Borst	1	1	1	14		1	1		4	Recommendation	Popular	.com	USA	6
https://www.mdpi.com/2072-6643/16/5/612	sleep	Sleep Quality, Nutrient Intake, and Social Development Index Predict Metabolic Syndrome in the Tlalpan 2020 Cohort: A Machine Learning and Synthetic Data Study	MDPI	1	0		Guadalupe Gutiérrez-Esparza et al.	1	1	1	102		101	1		4	Explanation	Academic Journal	.com	Switzerland	5
https://www.frontiersin.org/journals/nutrition/articles/10.3389/fnut.2023.1166699/full	sleep	The interplay between macronutrients and sleep: focus on circadian and homeostatic processes	Frontiers	1	0		Elena Gangitano et al.	1	0	1	188		188	1		4	Explanation	Academic Journal	.org	Switzerland	4
https://thisisneeded.com/products/womens-health-plan?srsltid=AfmBOorVY9nFkYaVk9kxlKsAT-BZ68_okpyWL22Cxqx-FuIHJzPShMmN	sleep	The Women's Health Plan	This is Needed	0	0			0	0	0				0		4	Recommendation	Sales	.com	USA	0
https://www.verywellhealth.com/selenium-supplement-for-better-sleep-7485551	sleep	Should You Take Selenium Supplements for Better Sleep?	Verywell Health	1	0	Nick Blackmer	Stephanie Brown	1	1	1	4		3	1		5	Recommendation	Popular	.com	USA	5
https://www.goodrx.com/well-being/sleep/what-to-eat-before-bed	sleep	The 8 Best (and 4 Worst) Things to Eat and Drink Before Bed	GoodRx Health	1	1	Laura M. Ali, MS, RDN, LDN	Patricia Pinto-Garcia, MD, MPH	1	1	1	2		1	1		5	Recommendation	Popular	.com	USA	6
https://us.amazon.com/Persona-Premium-Vitamin-Doctor-Designed-Nutrient/dp/B08F312SQ1	sleep	Persona Sleep Premium Daily Vitamin Packs | Doctor-Designed Nutrient Blends for Better, Deeper Sleep | 28 Day Supply | 3 Pill Blend: Melatonin, Ashwagandha, Herbal Rest Blend	Amazon	0	0			0	0	0				0		5	Recommendation	Sales	.com	USA	0
https://www.myvitamins.com/articles/health/is-a-vitamin-deficiency-making-you-tired/	sleep	Can’t Stop Yawning? Here Are The Top Vitamins For Tiredness	My Vitamins	0	0		Katie Lambert	1	0	1	3		1	1		5	Recommendation	Popular	.com	USA	3
https://www.nurturechildrenshealth.com/blog/signs-of-nutritional-deficiencies-in-children/	sleep	Signs of Nutritional Deficiencies in Children	Nurture Children's Health	0	0			0	0	1	16		10	1		5	Explanation	Popular	.com	Australia	2
https://www.jstage.jst.go.jp/article/jnsv/60/2/60_114/_article	sleep	Effects of Nutrient Composition of Dinner on Sleep Architecture and Energy Metabolism during Sleep	Journal of Nutritioal Science and Vitaminology	1	0		Katsuhiko Yajima et al.	1	0	1	46		43	1		5	Explanation	Academic Journal	.jst.go.jp	Japan	4
https://www.mayoclinic.org/drugs-supplements-folate/art-20364625	sleep	Folate (folic acid)	Mayo Clinic	0	0		Mayo Clinic Staff	1	1	1	5		0	0		5	Both	Organizational	.org	USA	3
https://www.safesleepspace.com.au/blogs/news/the-unknown-essential-nutrient-for-a-healthy-mum-and-bub-during-pregnancy-breastfeeding	sleep	The unknown essential nutrient for a healthy Mum and Bub during pregnancy & breastfeeding	Safe Sleep Space	0	0			0	0	1	14		11	1		5	Both	Popular	.com.au	Australia	2
https://www.semanticscholar.org/paper/Nutrient-intake%2C-meal-timing-and-sleep-in-elite-Falkenberg-Aisbett/6f4a9bf6fb1e5ebe3ac99255859fa62f73dc8081	sleep	Nutrient intake, meal timing and sleep in elite male Australian football players.	Semantic Scholar	1	0		Emma Falkenberg et al.	1	0	1	30		26	1		5	Explanation	Academic Journal	.org	USA	4
https://www.healthline.com/health/healthy-eating/7-nutrients-young-women-need-more-of	Weight	A Guide to Nutrients for Females at any Age	Healthline	1	1	Megan Soliman, MD	Alina Sharon	1	0	1	15	no	8	1	0.533333	1	Explanation	Popular	.com	US	5
https://www.eatright.org/health/wellness/weight-and-body-positivity/essential-nutrients-for-women-while-cutting-calories	Weight	Essential Nutrients for Women while Cutting Calories	Academy of Nutrition and Dietetics	0	0	n/a	n/a	0	0	0	0	no	0	0	0	1	Explanation	Popular	.org	US	0
https://www.nutrition.org.uk/nutrition-for/women/nutrition-recommendations-for-women/	Weight	Nutrition Recommendations for Women	British Nutrition Foundation	0	0	n/a	n/a	0	0	0	0	no	0	0	0	1	Both	Organizational	.org	UK	0
https://www.amazon.com/GNC-Womens-Vitapak-Program-Metabolism/dp/B0867DR5FS	Weight	GNC Women's Energy & Metabolism Vitapak | Complete Nutrient System Designed for Women | Supports Increased Energy & Metabolism Plus Performance & Focus | 30 Count	GNC	0	0	n/a	n/a	0	0	0	0	no	0	0	0	1	Neither	Sale	.com	?	0
https://www.ncbi.nlm.nih.gov/pmc/articles/PMC9134728/	Weight	Women’s health: optimal nutrition throughout the lifecycle	PubMed	1	0		Edith Feskens et al.	1	0	1	192	no	149	1	0.776042	1	Explanation	Academic Journal	.nih.gov	US	4
https://www.sciencedirect.com/science/article/abs/pii/S0002822321131943	Weight	Nutrient Intake and Weight Response of Women on Weight-Control Diets	ScienceDirect	1	0	n/a	Kathleen Lewis, Margaret Doyle Ph.D.	1	1	0	0	no	0	0	#DIV/0!	1	Explanation	Academic Journal	.com	US	3
https://ssihi.uci.edu/2024/02/29/nutrition-for-womens-health-focus-on-protein/	Weight	Nutrition for Women's Health: Focus on Protein	UCI Susan Samueli Integrative Health Institute (SSIHI)	0	0	n/a	Karen Lindsay PhD, RDN	1	1	1	6	no	5	1	0.833333	1	Explanation	Academic Journal	.edu	US	4
https://www.nal.usda.gov/human-nutrition-and-food-safety/dri-calculator	Weight	DRI Calculator for Healthcare Professionals	USDA	0	0	n/a	n/a	0	0	0	0	no	0	0	#DIV/0!	1	Neither	Organizational	.gov	US	0
https://www.ncbi.nlm.nih.gov/pmc/articles/PMC6950012/	Weight	Comparison of Dietary Micronutrient Intakes by Body Weight Status among Mexican-American and Non-Hispanic Black Women Aged 19-39 Years: An Analysis of NHANES 2003-2014	PubMed Central	1	0	n/a	Jialiang Liu et al.	1	0	1	48	no	42	1	0.875	1	Explanation	Academic Journal	.gov	?	4
https://www.mayoclinic.org/healthy-lifestyle/weight-loss/in-depth/weight-loss/art-20044318	Weight	Weight loss: Feel Full on Fewer Calories	Mayo Clinic	0	0	n/a	n/a	0	0	0	0	no	0	0	#DIV/0!	1	Explanation	Organizational	.org	US	0
https://familydoctor.org/40-womens-nutrition-metabolism-needs/	Weight	After 40: Women’s Nutrition and Metabolism Needs	American Academy of Family Physicians	1	1	Leisa Bailey, MD	n/a	0	0	1	1	no	0	0	0	1	Both	Organizational	.org	?	3
https://draxe.com/nutrition/nutrient-deficiencies-in-women/	Weight	What You Need to Know About the Most Common Nutrient Deficiencies in Women	Dr. Axe	0	0	n/a	Jillian Levy, CHHC	1	1	0	0	no	0	0	#DIV/0!	2	Explanation	Popular	.com	US	2
https://health.clevelandclinic.org/nutritional-needs-for-men-and-women	Weight	Do Men and Women Really Have Different Nutrition Needs	Cleveland Clinic	0	0	n/a	n/a	0	0	0	0	no	0	0	#DIV/0!	2	Both	Organizational	.org	US	0
https://www.healthline.com/nutrition/most-weight-loss-friendly-foods	Weight	16 of the Best Foods for Your Healthy Weight Journey	Healthline	1	1	Alissa Palladino, MS, RDN, LD, CPT	Lisa Wartenberg, MFA, RD, LD	1	1	1	30	no	29	1	0.966667	2	Explanation	Popular	.com	US	6
https://www.eatforhealth.gov.au/food-essentials/how-much-do-we-need-each-day/sample-meal-plan-women	Weight	Sample meal plan for women	Eat for Health	0	0	n/a	n/a	0	0	0	0	yes	0	0	#DIV/0!	2	Recommendation	Organizational	.gov	Australia	0
https://www.health.harvard.edu/nutrition/the-truth-about-nutrient-deficiencies	Weight	The truth about nutrient deficiencies	Harvard Medical School	1	1	Toni Colen, MD	Maureen Salamon	1	0	0	0	no	0	0	#DIV/0!	2	Explanation	Organizational	.edu	US	3
https://www.dietaryguidelines.gov/sites/default/files/2020-12/Dietary_Guidelines_for_Americans_2020-2025.pdf	Weight	Dietary Guidelines for Americans	USDA	0	0	n/a	n/a	0	0	0	0	no	0	0	#DIV/0!	2	Both	Organizational	.org	US	0
https://www.unicef.org/nutrition/maternal	Weight	Maternal Nutrition	UNICEF	0	0	n/a	n/a	0	0	1	10	no	0	0	0	2	Explanation	Organizational	.org	US	1
https://www.womenshealthmag.com/weight-loss/a19997510/nutrient-timing/	Weight	Can Nutrient Timing Really Help You Lose Weight?	Women's Health	0	0	n/a	K Aleisha Fetters	1	0	0	0	no	0	0	#DIV/0!	2	Both	Popular	.com	US	1
https://www.betterhealth.vic.gov.au/health/healthyliving/food-and-your-life-stages	Weight	Food and your life stages	Victoria State Government	0	0	n/a	n/a	0	0	1	4	no	0	0	0	3	Both	Organizational	.gov	Australia	1
https://www.amway.com/en_US//discover/nutrition/daily-nutritional-needs-women-and-men	Weight	Daily Nutrition Needs for Women and Men (And How They Differ)	Amway	0	0	n/a	n/a	0	0	0	0	no	0	0	#DIV/0!	3	Both	Popular	.com	US	0
https://www.tandfonline.com/doi/full/10.1080/07399332.2017.1360300	Weight	How does young women's weight perception affect their nutrient intake? Korean young women's dietary consumption and nutritional deficiency	Taylor & Francis	1	0	n/a	Seonglim Lee et al.	1	0	1	48	no	42	1	0.875	3	Explanation	Academic Journal	.com	Korea	4
https://nutritionj.biomedcentral.com/articles/10.1186/1475-2891-6-12	Weight	Nutrient adequency during weight loss interventions: a randomized study in women comparing the dietary intake in a meal replaement group with a traditional food group	Springer Nature	1	0	n/a	Judith Ashley et al.	1	0	1	27	no	21	1	0.777778	3	Explanation	Academic Journal	.com	US	4
https://www.womenshealth.gov/healthy-eating/healthy-eating-and-women	Weight	Healthy eating and women	OASH	0	0	n/a	n/a	0	0	1	16	no	5	1	0.3125	3	Explanation	Academic Journal	.com	?	2
https://www.nutrition.gov/	Weight	Nutrition.gov	USDA	0	0	n/a	n/a	0	0	0	0	no	0	0	#DIV/0!	3	Both	Organizational	.gov	?	0
https://www.hopkinsmedicine.org/health/wellness-and-prevention/nutrition-during-pregnancy	Weight	Nutrition During Pregnancy	Johns Hopkins Medicine	0	0	n/a	n/a	0	0	0	0	no	0	0	#DIV/0!	3	Both	Organizational	.org	US	0
https://beyondmeasuretraining.com/blog/150080/How-Nutrient-Timing-Can-Impact-Weight-Loss-for-Women-Over-50	Weight	How Nutrient timing can impact weight loss for women over 50	Beyond Measure Fitness Training	0	0	n/a	n/a	0	0	0	0	no	0	0	#DIV/0!	3	Both	Blog	.com	US	0
https://www.myplate.gov/life-stages/older-adults	Weight	Older Adults	USDA	0	0	n/a	n/a	0	0	0	0	no	0	0	#DIV/0!	3	Both	Organizational	.gov	US	0
https://www.helpguide.org/wellness/nutrition/diet-and-nutrition-tips-for-women	Weight	Healthy Eating and Diet Tips for Women	HelpGuide	1	1	Tami Best, MS, RDN, CDN, IFNCP,	Melinda Smith, M.A., Jeanne Segal, Ph.D. and Lawrence Robinson	1	1	1	20	no	11	1	0.55	3	Both	Organizational	.org	US	6
https://www.eatforhealth.gov.au/nutrition-calculators/daily-nutrient-requirements-calculator	Weight	Daily nutrient requirements calculator	Eat for Health	0	0	n/a	n/a	0	0	0	0	no	0	0	#DIV/0!	4	Recommendation	Organizational	.org	Australia	0
https://ve.scielo.org/scielo.php?script=sci_abstract&pid=S0798-07522003000200003&lng=en&nrm=iso	Weight	Nutrient adequacy in pregnant women and its relation to birth weight	Sci Elo	1	0	n/a	Santos De Leon	1	0	0	0	no	0	0	#DIV/0!	4	Explanation	Academic Journal	.org	Venezuela	2
https://link.springer.com/article/10.1007/s11695-018-03628-z	Weight	Perception of Hunger/Satiety and Nutrient Intake in Women Who Regain Weight in the Postoperatice Period After Bariatric Surgery	Springer Link	1	0	n/a	Flávio Teixeira Vieira et al.	1	0	1	41	no	38	1	0.926829	4	Explanation	Academic Journal	.com	US	4
https://store.google.com/intl/en/ideas/articles/fiber-weight-loss/	Weight	The One Nutrient You're Forgetting for Weight Loss Success	Google	0	0	n/a	Karen Ansel, MS, RD, CDN	1	1	0	0	no	0	0	#DIV/0!	4	Both	Popular	.com	US	2
https://www.acog.org/womens-health/faqs/nutrition-during-pregnancy	Weight	Nutrition During Pregnancy	American College of Obstetricians and Gynecologists FAQ	0	0	n/a	n/a	0	0	0	0	no	0	0	#DIV/0!	4	Both	Organizational	.org	US	0
https://www.prb.org/resources/nutrition-of-women-and-adolescent-girls-why-it-matters/	Weight	Nutrition of Women and Adolescent Girls: Why It Matters	PRB	1	0	Eunyong Chung, Frances Davidson, Charlotte Johnson-Welch, Kathleen Kurz, Luann Martin, and Mary Ellen Stanton.	Leslie Elder, Elizabeth Ransom	1	0	1	10	no	5	1	0.5	4	Explanation	Organizational	.org	Kenya	4
https://www.canada.ca/content/dam/hc-sc/migration/hc-sc/fn-an/alt_formats/hpfb-dgpsa/pdf/nutrition/dri_tables-eng.pdf	Weight	Dietary Reference Intakes	Canada	0	0	n/a	n/a	0	0	1	6	no	0	0	0	4	Recommendation	Organizational	.ca	Canada	1
https://www.bannerhealth.com/healthcareblog/teach-me/why-women-shouldnt-eat-the-same-way-men-do	Weight	Nutrition: Why Women and Men are not Equal	Banner Health	0	0	n/a	Stephanie Thurrott	1	0	0	0	no	0	0	#DIV/0!	4	Both	Blog	.com	US	1
https://www.mdpi.com/books/reprint/6507-nutrient-intake-and-physical-exercise-as-modulators-of-healthy-women	Weight	Nutrient Intake and Physical Exercise as Modulators of Healthy Women	MDPI Books	1	0	Silvia Rocha-Rodrigues, José Afonso, Monia Sousa	n/a	0	0	0	0	no	0	0	#DIV/0!	5	Explanation	Academic Journal	.com	Switzerland	1
https://www.healthdirect.gov.au/healthy-eating-over-60	Weight	Healthy eating over 60	Health direct	0	0	n/a	n/a	0	0	1	32	no	0	0	0	4	Both	Organizational	.gov	Australia	1
https://www.heart.org/en/healthy-living/healthy-eating/eat-smart/nutrition-basics/how-can-i-eat-more-nutrient-dense-foods	Weight	How Can I Eat More Nutrient-Dense Foods?	American Heart Association	0	0	n/a	n/a	0	0	0	0	no	0	0	#DIV/0!	4	Recommendation	Organizational	.org	US	0
https://dc.etsu.edu/etd/3192/	Weight	Nutrient Content of Human Breast Milk from Overweight and Normal Weight Cauasian Women of Northeast Tennessee	East Tennesse State University	1	0	n/a	Megan Kwon	1	0		0	no	0	0	#DIV/0!	4	Explanation	Academic Journal	.edu	US	2
https://www.semanticscholar.org/paper/Nutrient-intake-of-female-elite-athletes-suffering-Sundgot-Borgen/fd3917fdf7c374fb58ffc5e3d30002048db20553	Weight	Nutrient intake of female elite athletes suffering from eating disorders.	Semantic Scholar	1	0	n/a	J. Sundgot-Borgon	1	0	1	34	no	34	1	1	4	Explanation	Academic Journal	.org	?	4
https://www.jandonline.org/article/S0002-8223(06)00306-3/fulltext	Weight	The Effects of Dieting on Food and Nutrient Intake of Lactating Women	Journal of the Academy of Nutrition and Dietetics	1	0	n/a	Cheryl Lovelady, PhD, RD et al.	1	1	1	21	no	21	1	1	4	Explanaiton	Academic Journal	.org	US	5
https://www.cambridge.org/core/journals/public-health-nutrition/article/nutritional-status-as-assessed-by-nutrient-intakes-and-biomarkers-among-women-of-childbearing-age-is-the-burden-of-nutrient-inadequacies-growing-in-america/8A452E93715D97EB1091D96B6FEB29AE	Weight	Nutritional status as assessed by nutrient intakes and biomarkers among women of childbearing age - is the burden of nutrient inadequacies growing in America?	Cambridge University Press	1	0	n/a	Deshanie Rai et al.	1	0	1	57	no	47	1	0.824561	5	Explanation	Academic Journal	.org	US	4
https://nap.nationalacademies.org/read/1451/chapter/2	Weight	Nutrition During Pregnancy: Part I: Weight Gain, Part II: Nutrient Supplements	National Academies Press	1	0	n/a	n/a	0	0	1	11	no	0	0	0	5	Both	Academic Journal	.org	US	2
https://nutritionguide.pcrm.org/nutritionguide/view/Nutrition_Guide_for_Clinicians/1342043/all/Nutritional_Requirements_throughout_the_Life_Cycle	Weight	Nutritional Requirements throughout the Life Cycle	Physicians Committee for Responsible Medicine	0	0	n/a	n/a	0	0	1	66	no	55	1	0.833333	5	Both	Organizational	.org	US	2
https://health.ucdavis.edu/blog/good-food/pregnancy-diet-common-myths-and-what-you-should-eat-during-your-pregnancy/2021/03	Weight	Pregnancy diet: Common myths and what you should eat during your pregnancy	UC Davis Health	0	0	n/a	n/a	0	0	0	0	no	0	0	#DIV/0!	5	Both	Blog	.edu	US	0
https://www.medicalnewstoday.com/articles/calorie-dense-food	Weight	What to know about calorie-dense foods	MedicalNewsToday	1	1	Jerlyn Jones, MS MPS RDN LD CLT	Christine Richardson	1	0	1	9	no	3	1	0.333333	5	Explanation	Popular	.com	UK	5
https://www.webmd.com/hypertension-high-blood-pressure/high-blood-pressure-diet	Weight	High Blood Pressure Diet	WebMD	1	1	Sabrina Felson, MD	Debra Fulghum, MD	1	1	1	18	no	9	1	0.5	5	Both	Popular	.com	?	6
https://www.medichecks.com/blogs/womens-health/are-women-at-risk-of-a-nutrient-deficiency	Weight	Are women more at risk of a nutrient deficiency?	Medichecks	0	0	n/a	Dr. Sophie Lester	1	1	1	8	no	3	1	0.375	5	Both	Blog	.com	UK	4
https://www.amazon.com/Health-Her-Multi-Nutrient-Psychological-Gluten-Free/dp/B0B3S1G15P	Menopause	Health & Her Menopause Supplements For Women, Multi-Nutrient, Menopause Support For Women, Menopause Vitamins For Women, Energy, Bones, Muscles, Skin, Hair, Vegan, Gluten-Free, Non GMO (60ct - 1month)	Amazon	0	0	n/a	n/a	0	0	0	0	no	0	0	#DIV/0!	1	Recommendation	Sale	.com	US	0
https://www.ncbi.nlm.nih.gov/pmc/articles/PMC10181259/	Menopause	Meal-Based Intervention on Health Promotion in Middle-Aged Women: A Pilot Study	PubMed Central	1	0	n/a	Jinyoung Shon et al.	1	0	1	66	no	66	1	1	1	Explanation	Academic Journal	.gov	US	4
https://vibrantwomanhealthcenter.com/heres-how-your-nutrition-needs-change-during-menopause/#:~:text=Because%20of%20the%20changes%20your,for%20immune%20support%2C%20among%20others.	Menopause	Here's how your nutrition needs change during menopause	Vibrant woman health center	0	0	n/a	n/a	0	0	0	0	no	0	0	#DIV/0!	1	Both	Medical	.com	US	0
https://www.nutraingredients.com/Article/2023/09/11/Menopause-Women-s-health-at-risk-due-to-avoidable-nutrient-deficiencies	Menopause	Menopause: Women's health at risk due to avoidable nutrient deficiencies	NutraIngredients	0	0	n/a	Olivia Haslam	1	0	0	0	no	0	0	#DIV/0!	1	Explanation	Popular	.com	Europe	1
https://www.healthline.com/health/menopause/vitamins-for-menopause	Menopause	Can Vitamins Help Alleviate My Menopause Symptoms?	healthline	1	1	Debra Rose Wilson, Ph.D, MSN, RN, IBCLC,AHN-BC,CHT	Annette McDermott	1	0	1	16	no	1	1	0.0625	1	Both	Popular	.com	US	5
https://www.forbes.com/health/womens-health/menopause/what-to-eat-menopause/	Menopause	What to Eat During Menopause	Forbes Health	1	1	Bojana Jankovic Weatherly, MD, FACP, M.Sc	Jessica Braun Gervais	1	0	1	9	no	3	1	0.333333	1	Explanation	Popular	.com	US	5
https://www.ucd.ie/equality/t4media/Menopause%20Nutrition%20Guide%20(1).pdf	Menopause	Your Ultimate Menopause Nutrition Guide	Gillian McConnell	0	0	n/a	Gilliam McConnell	1	0	0	0	no	0	0	#DIV/0!	1	Both	Popular (?)	.ie	Ireland	1
https://www.vitaminshoppe.com/p/menopause-multi-nutrient-support-60-capsules/hnh-11790	Menopause	Menopause Multi-Nutrient Support for Women (60 Capsules)	VitaminShoppe	0	0	n/a	n/a	0	0	0	0	no	0	0	#DIV/0!	2	Recommendation	Sale	.com	US	0
https://www.womens-health-concern.org/wp-content/uploads/2023/07/28-WHC-FACTSHEET-Nutrition-in-Menopause-JULY2023-A.pdf	Menopause	Nutrition in menopause	Women's Health Concern	0	0	n/a	Nigel Denby, Lucy Jones	1	0	0	0	yes	0	0	#DIV/0!	1	Both	Organizational	.org	British	1
https://jech.bmj.com/content/72/8/733	Menopause	Dietary intake and age at natural menopause: results from the UK Women's Cohort Study	Epidemiology & Community Health	1	0	n/a	Yashvee Dunneram et al.	1	0	1	39	no	38	1	0.974359	2	Explanation	Academic Journal	.com	?	4
https://www.thorne.com/take-5-daily/article/important-nutrients-needed-through-menopause?srsltid=AfmBOorPKedRyFX-2EbUvNW2pvNzrBR3UaG20yQZ0OSV1Cw0E7k1t1nr	Menopause	A New Life Stage: The Best Menopause Supplements to Support You	Thorne	0	0	n/a	Jacqueline Jacques, ND	1	1	1	5	no	5	1	1	2	Both	Popular	.com	US	4
https://drvegan.com/en-us/blogs/articles/nutrition-for-the-menopause	Menopause	Nutrition for the menopause	Dr.Vegan	0	0	n/a	n/a	0	0	0	0	no	0	0	#DIV/0!	2	Both	Blog	.com	US	0
https://www.henryford.com/blog/2024/01/supplements-for-womens-health	Menopause	Are Supplements Marketed For Women's Health Worth It?	Henry Ford Health	0	0	n/a	M. Elizabeth Swenor, DO	1	1	0	0	no	0	0	#DIV/0!	2	Both	blog	.com	US	2
https://www.otsuka.co.jp/en/nutraceutical/about/nutrition/womens-health-and-nutrition/menopause/	Menopause	Nutrition after menopause	Otsuka Pharmaceutical	0	0	n/a	n/a	0	0	0	0	no	0	0	#DIV/0!	2	Explanation	Organizational	.co.jp	Japan	0
https://www.amazon.com/Health-Her-Supplements-Perimenopause-Ashwagandha/dp/B08H6KGPX3	Menopause	Health & Her Peri Menopause Supplements for Women | 60 Count Perimenopause Supplements | Hormone Balance | Pre Menopause Relief with Red Clover & Ashwagandha | Vegan, Non-GMO | Digital App Support	Health & Her	0	0	n/a	n/a	0	0	0	0	no	0	0	#DIV/0!	2	Recommendation	Sale	.com	US	0
https://www.balance-menopause.com/menopause-library/should-i-take-supplements-during-menopause/	Menopause	Do I need supplements during menopause?	balance by Newson Health	0	0	n/a	n/a	0	0	1	11	no	6	1	0.545455	2	Both	Popular	.com	UK	2
https://healthandher.com/en-us	Menopause	Health & Her	Health & Her	0	0	n/a	n/a	0	0	0	0	no	0	0	#DIV/0!	3		sale			0
https://www.positivehealth.com/article/women-s-health/7-ways-menopause-is-putting-women-at-risk-of-avoidable-nutrient-deficiencies	Menopause	7 Ways Menopause is Putting Women at Risk of Avoidable Nutrient Deficiencies	Positive Health	0	0	n/a	n/a	0	0	1	21	no	19	1	0.904762	3	Explanation	Popular	.com	UK	2
https://www.biocare.co.uk/menopause-multinutrient?srsltid=AfmBOopyZvdRQ6UjXnyTDZJ_1SFf-ojAl-SlN4r_tMHp8aY-j3Vo1x-Z	Menopause	Menopause Multinutrient	Biocare	0	0	n/a	n/a	0	0	0	0	no	0	0	#DIV/0!	3	Recommendation	Sale	.co.uk	UK	0
https://www.rupahealth.com/post/the-role-of-integrative-nutrition-in-supporting-menopause	Menopause	The Role of Integrative Nutrition in Supporting Menopause	Rupa Health	0	0	n/a	Dr. Jaime Cloyd ND	1	1	1	14	no	3	1	0.214286	3	Explanation	Popular	.com	US	4
https://health.clevelandclinic.org/menopause-supplements	Menopause	Supplements for Menopause Symptoms: Are They Safe?	Cleveland Clinic	0	0	n/a	n/a	0	0	0	0	no	0	0	#DIV/0!	3	Both	Organizational	.org	US	0
https://www.henryford.com/blog/2019/03/what-to-eat-or-not-during-menopause	Menopause	What To Eat (or Not) During Menopause	Henry Ford Health	0	0	n/a	n/a	0	0	0	0	no	0	0	#DIV/0!	3	Both	blog	.com	US	0
https://www.menopauseandu.ca/am-i-in-menopause/lifestyle-changes/diet-and-nutrition/	Menopause	Am I in menopause?	Menopause & U	0	0	n/a	n/a	0	0	0	0	no	0	0	#DIV/0!	3	Both	Popular	.ca	Canada	0
https://www.gennev.com/learn/vitamins-for-menopause-symptoms	Menopause	Menopause Supplements: 10 Best Vitamins to Manage Symptoms	Gennev	1	0	Stasi Kasianchuk	Shannon Perry	1	0	0	0	no	0	0	#DIV/0!	3	Both	Popular	.com	?	2
https://midday.health/blog/top-nutrients-you-need-in-menopause-and-how-to-get-them/	Menopause	Top Nutrients You Need in Menopause	Midday	0	0	n/a	Lindsey Jerke	1	0	0	0	no	0	0	#DIV/0!	3	Both	blog	.health	?	1
https://ritual.com/articles/best-multivitamin-for-women-over-50?srsltid=AfmBOorbOlbhbf45q8NB1UCfzSm6VBnBbPeqDFFzqs8RdlJGh6s574WP	Menopause	Let's Talk About Nutrients for Women Over 50	Ritual	0	0	n/a	Victoria Hoff	1	0	1	1	no	1	1	1	3	Explanation	Popular	.com	USA	3
https://www.verywellhealth.com/vitamin-d-your-prevention-ally-2322660	Menopause	Benefits of Vitamin D for Women in Menopause	verywell health	1	1	Brian Levine, MD	Katy Bracy, RN, NP	1	1	1	24	no	16	1	0.666667	3	Both	Popular	.com	?	6
https://www.indi.ie/women-s-health/541-nutrition-and-the-menopause.html	Menopause	Nutrition and Menopause	Indi	0	0	n/a	Roisin Kelly MINDI	1	1	0	0	no	0	0	#DIV/0!	3	Explanation	Popular	.ie	Ireland	2
https://www.nutrition.org.uk/nutrition-for/women/menopause/managing-menopause-symptoms-with-nutrition-and-diet/	Menopause	Managing menopause with diet	British Nutrition Foundation	0	0	n/a	n/a	0	0	0	0	no	0	0	#DIV/0!	3	Both	Organizational	.org.uk	UK	0
https://www.nutri-facts.org/en_US/news/articles/womens-health-focus-nutrition-during-peri-menopause-and-menopause.html	Menopause	Women's Health Focus - Nutrition during Peri-Menopause and Menopause	Nutri-Facts	0	0	n/a	Dr. Gregory Ward	1	1	1	11	no	11	1	1	4	Explanation	Popular	.org	?	4
https://getmorevits.com/blogs/news/nutrient-deficiency-the-menopause-what-you-need-to-know?srsltid=AfmBOoqdop2X3H1_zEcWStLN8Bcms4RIm3F6uYxZ7ITp4Zzo6Uv6xRiI	Menopause	Nutrient Deficiency & the Menopause: What You Need to Know	Get more vits	0	0	n/a	Becky Graham	1	0	0	0	no	0	0	#DIV/0!	4	Explanation	Blog	.com	?	1
https://www.vitaminshoppe.com/p/perimenopause-multi-nutrient-support-60-capsules/hnh-11791	Menopause	Perimenopause Multi-Nutrient Support for Women (60 Capsules)	Vitamin Shoppe	0	0	n/a	n/a	0	0	0	0	no	0	0	#DIV/0!	4	Reccommendation	Sale	.com	?	0
https://www.fuellife.ca/blog/nutrition-for-perimenopause-and-menopause	Menopause	Nutrition for Perimenopause and Menopause	Fuellife	0	0	n/a	Sharon Sun	1	0	1	17	no	8	1	0.470588	4	Both	Blog	.ca	Canada	3
https://www.wildnutrition.com/products/food-grown-menopause-complex?srsltid=AfmBOorIam7ztY9IsafjJ2BPvMqgjbWD9l2sQkmB9AFjTrQxb0YjsEXZ	Menopause	Food-Grown Menopause Complex	Wild Nutrition	0	0	n/a	no	0	0	0	0	no	0	0	#DIV/0!	4	Reccommendation	Sale	.com	UK	0
https://www.rupahealth.com/post/womens-micronutrients-by-age	Menopause	Nutrients Women Should Supplement Based On Their Age	Rupa Health	0	0	n/a	Sarah Anderson NP, IFM	1	1	0	0	no	0	0	#DIV/0!	4	Explanation	Medical	.com	US	2
https://www.onstella.com/the-latest/your-body/vitamin-d-and-menopause/	Menopause	How much vitamin D do you need during menopause?	Stella	0	0	n/a	Dr. Lucy Wilkinson	1	1	1	7	no	5	1	0.714286	4	Both	Popular	.com	?	4
https://www.mdpi.com/2072-6643/15/7/1670	Menopause	Nutrient Patterns and Risk of Osteopenia in Postmenopausal Women	MDPI	1			Patricia Paula da Fonseca Grili et al.	1	0	1	75	no	73	1	0.973333	4	Explanation	Academic Journal	.com	Brazil?	4
https://www.hsis.org/wp-content/uploads/2023/08/Menopause-Nutrition-Challenges-Opportunities.pdf	Menopause	Menopause Nutrition Challenges and Opportunities	HSIS	0	0	n/a	n/a	0	0	1	74	no	38	1	0.513514	4	Both	Organizational	.org	UK?	2
https://link.springer.com/article/10.1007/s40279-022-01755-3	Menopause	Active Women Across the Lifespan: Nutritional Ingredients to Support Health and Wellness	Springer Link	1			Abbie Smith-Ryan et al.	1	0	1	146	no		0	0	5	Explanation	Academic Journal	.com	?	3
https://journals.sagepub.com/doi/10.2217/WHE.14.40?icid=int.sj-abstract.similar-articles.3	Menopause	Nutrition and Bone Health in Women after the Menopause	Sage Journals	1			René Rizzoli et al.	1	0	1	84	no		0	0	5	Explanation	Academic Journal	.com	?	3
https://www.healthstandnutrition.com/nutrition-for-women-after-40/	Menopause	Menopause Diet Essentials for Women After 40	Health Stand	0	0	n/a	Andrea Holwegner	1	0	0	0	no	0	0	#DIV/0!	5	Both	Popular	.com	Canada	1
https://princetonlongevitycenter.com/nutrition-for-menopause/	Menopause	Nutrition for Menopause	Princeton Longevity Center	0	0	n/a	Melissa Darlow, RD	1	1	0	0	no	0	0	#DIV/0!	5	Explanation	Medical	.com	US	2
https://www.everydayhealth.com/menopause/best-menopause-supplements/	Menopause	The 7 Best Menopause Supplements, Recommended by Experts	Everyday Health	1	1	Kara Smythe, MD	Lisa Andrews, MEd, RD, LD	1	1	1	34	no	34	1	1	5	Both	Popular	.com	?	6
https://www.healthline.com/health/healthy-eating/7-nutrients-young-women-need-more-of	Menopause	A Guide to Nutrients for Females at any Age	Healthline	1	1	Megan Soliman, MD	Alina Sharon	1	0	1	15	no	8	1	0.533333	5	Explanation	Popular	.com	US	5
https://puberty2menopause.com/index.php/women-health-resources/i-am-over-45-years/nutrition/nutritional-requirements-in-menopausal-women	Menopause	Nutritional Requirements in Menopausal Women	Puberty to Menopause	0	0	n/a	n/a	0	0	1	5	no	1	1	0.2	5	Recommendation	Organizational	.com	India	2
https://www.ncbi.nlm.nih.gov/pmc/articles/PMC7926714/	Prenatal	Nutrient Requirements during Pregnancy and Lactation	NIH	1	1	Pr Michel Dreyfus & Anne-Catherine Guyader	Marie Jouanne, Sarah Oddoux, Antonie Noel, Anne Sophie Voisin-Chiret	1	0	1	85	no	85	1	1	1	REC/EX	Academic Journal	.gov	FRANCE	5
https://www.acog.org/womens-health/faqs/nutrition-during-pregnancy	Prenatal	Nutrition in Pregnancy	American College of Obstericians and Gynecologists	1	0	-	-	1	0	1	5	no	0	0	0	1	REC/EX	Organization	.org	USA	3
https://www.hopkinsmedicine.org/health/wellness-and-prevention/nutrition-during-pregnancy	Prenatal	Nutrition During Pregnancy	John Hopkins Medicine	0	0	-	-	1	0	0	0	yes	0	0	#DIV/0!	1	REC	Organization	.org	USA	1
https://fullwellfertility.com/products/fullwell-prenatal-multivitamin?srsltid=AfmBOoreJIQoUSCHbjoXxbfj5rgUyiEnP414-zDqN5w3hWIgDGPPkAEU&variant=40476163342409	Prenatal	Women's Prenatal Multivitamin	FullWell *REPEAT	0	0	-	-	1	0	0	0	no	0	0	#DIV/0!	1	REC	Sale	.com	USA	1
https://www.mayoclinic.org/healthy-lifestyle/pregnancy-week-by-week/in-depth/pregnancy-nutrition/art-20045082	Prenatal	Pregnancy week by week	Mayo Clinic	0	1	Sandhya Pruthi, M.D.	Mayo Clinic Staff	1	1	1	12	yes	4	1	0.333333	1	REC	Organization	.org	USA	5
https://www.mayoclinic.org/healthy-lifestyle/nutrition-and-healthy-eating/expert-answers/prenatal-vitamins/faq-20057922	Prenatal	Nutrition and Health Eating: Is it OK to take prenatal vitamins if I'm not pregnant and I don't plan to become pregnant?	Mayo Clinic	0	1	Sandhya Pruthi, M.D.	Katherine Zertasky, R.D., L.D.	1	1	1	5	no	3	1	0.6	1	EX	Medical	.org	USA	5
https://americanpregnancy.org/healthy-pregnancy/pregnancy-health-wellness/5-most-important-prenatal-nutrients/	Prenatal	5 Most Important Prenatal Nutrients For Pregnancy	American Pregnancy Association	0	0	-	-	1	0	0	0	no	0	0	#DIV/0!	1	EX	Organization	.org	USA	1
https://mhnpjournal.biomedcentral.com/articles/10.1186/s40748-022-00139-9	Prenatal	Evidence based recommendations for an optimal prenatal supplement for women in the US: vitamins and related nutrients	Maternal Health, Neonatology and Perinatology	1	0	Prof. Scott Weiss & Alden Brown	James B. Adams, Jasmine K. Kirby, Jacob C. Sorensen, Elena L. Pollard, Tapan Audhya	1		1	216	no	212	1	0.981481	1	EX	Academic Journal	.com	USA	4
https://www.ncbi.nlm.nih.gov/pmc/articles/PMC5104202/	Prenatal	Nutrition Recommendations in Pregnancy and Lactation	NIH	1	0	-	Michelle A. Kominiarek MD, MS, Associate Professor & Priya Rajan MD, Assistant Professor	1	1	1	95	no	93	1	0.978947	1	REC/EX	Academic Journal	.gov	USA	5
https://www.ars.usda.gov/oc/utm/eating-right-before-and-after-pregnancy/	Prenatal	Eating Right Before and After Pregnancy	Agricultural Research Service	0	0	-	Collen Sideck MPH, RDN	1	1	0	0	no	0	0	#DIV/0!	2	REC	Organization	.gov	USA	2
https://wenatal.com/products/wenatal-for-her?srsltid=AfmBOoqhnUnqh4JZmS0TbmeCN2QmPamdCSQH9bOKj9fkpl4q_qRcbJ2Z	Prenatal	WeNatal Supplements for Her	WeNatal	0	0	-	-	1	0	1	35	no	34	1	0.971429	2	REC	Sale	.com	USA?	3
https://www.johnmuirhealth.com/health-education/health-wellness/pregnancy-breastfeeding/nutritional-needs-during-pregnancy.html	Prenatal	Nutrition During Pregnancy	John Muir Health	0	0	-	-	1	0	0	0	no	0	0	#DIV/0!	2	REC	Popular	.com	?	1
https://www.healthline.com/health/pregnancy/nutrition	Prenatal	Nutritional Needs During Pregnancy	Healthline	1	1	Miho Hatanaka, RDN, L.D.	Catherine Clark	1	0	1	8	no	6	1	0.75	2	REC/EX	Popular	.com	USA	5
https://www.pureencapsulationspro.com/prenatal-nutrients-ref.html?size=120%20capsules	Prenatal	PreNatal Nutrients	pure encapsulations	0	0	-	-	1	0	1	6	no	6	1	1	2	REC	Sale	.com	?	3
https://americanpregnancy.org/healthy-pregnancy/pregnancy-health-wellness/prenatal-vitamins/	Prenatal	Prenatal Vitamins	American Pregnancy Association	0	0	-	-	1	0	0	0	no	0	0	#DIV/0!	2	REC	Organization	.org	USA	1
https://ritual.com/products/essential-prenatal-multivitamin?srsltid=AfmBOory2ID0bt_i-YrpQ8jTY0kl05wfXaTaQvNiVLDEb6U9WzBdGMrM	Prenatal	Prenatal Multivitamin	Ritual	0	0	-	-	1	0	0	0	no	0	0	#DIV/0!	2	REC	Sale	.com	USA/UK/CANADA	1
https://metametricslab.com/test-profile/prenatal-nutrient-test-panel/	Prenatal	Prenatal Nutrient Test Panel	METAMETRICS Labratory	0	0	-	-	1	0	1	10	no	9	1	0.9	2	REC	Sale	.com	USA	3
https://www.canada.ca/content/dam/hc-sc/migration/hc-sc/fn-an/alt_formats/hpfb-dgpsa/pdf/pubs/guide-prenatal-eng.pdf	Prenatal	Prenatal Nutrition Guidelines for Health Professionals	Health Canada	1	0	-	Aline Allain-Doiron, RD, Andree Gruslin, MD, FRCS, Shelia M. Innis, RD, PhD, Kristine G. Koski, Michel Lucas PhD, MPH, RD, Ann Montgomery RM, Deborah L. O'Connor RD, PhD, Kay Yee, RD	1	1	1	6	no	6	1	1	2	REC/EX	Organization	.pdf	CANADA	5
https://www.healthline.com/nutrition/supplements-during-pregnancy	Prenatal	Supplements During Pregnancy: What's Safe and What's Not	Healthline	1	1	Carla Prophete, MPAS, PA-C	Jillian Kubala, MS, RD	1	1	1	45	no	44	1	0.977778	2	REC/EX	Popular	.org	USA	6
https://www.pureencapsulationspro.com/prenatal-nutrients-ref.html?size=120%20capsules	Prenatal	PreNatal Nutrients	pure encapsulations	0	0	-	-	1	0	1	6	no	0	0	0	3	REC	Sale	.com	?	2
https://www.health.state.mn.us/docs/people/wic/localagency/topicmonth/prenatalvits.pdf	Prenatal	Prenatal Vitamins-Topic of the Month	Minnesota Departmnet of Health	0	0	-	-	1	0	1	11	no	8	1	0.727273	3	REC	Organization	.pdf	USA	3
https://www.mothernutrient.com/products/prenatal-postnatal-nursing-support?srsltid=AfmBOornbgo3W_QB-_U34t-RLMyYdYoe1AWeyjQsmZ0UsgicXcWrbF0m	Prenatal	Prenatal, Postnatal & Nursing Support	Mother Nutrient	0	0	-	-	1	0	1	2	no	2	1	1	3	REC	Sale	.com	?	3
https://kidshealth.org/en/parents/moms-nutrients.html	Prenatal	Pregnant or Brestfeeding? Nutrients You Need	Nemours Kids Health	1	1	Mary L.gavin, MD (Reviewed by)	-	0	0	0	0	no	0	0	#DIV/0!	3	REC/EX	Organization	.org	USA?	2
https://wholeearthsea.com/en-ca/product/womens-prenatal/	Prenatal	Women's Prenatal Multivitamin & Mineral	Whole Earth & Sea	0	0	-	-	1	0	0	0	no	0	0	#DIV/0!	3	REC	Sale	.com	CANADA	1
https://www.marchofdimes.org/about/news/fewer-half-us-women-take-recommended-vitamins-prior-to-pregnancy-according-to-march	Prenatal	Fewer than half of U.S. women take recommended vitamins prior to pregnancy, according to March of Dimes new Prenatal Health & Nutrition Survey	March Of Dimes	0	0	-	Nina Wahl	1	0	0	0	no	0	0	#DIV/0!	3	EX	Organization/Popular Article	.org	USA	1
https://stjoseph.stlukeshealth.org/services/womens-health-maternity/maternity/pregnancy-nutrition	Prenatal	How to get you and your baby all the nutrients you need	St. Joseph Health	0	0	-	-	1	0	0	0	no	0	0	#DIV/0!	3	REC	Medical	.org	USA	1
https://unifiedpremierwomenscare.com/prenatal-vitamins-beyond-the-basics/	Prenatal	Prenatal Vitamins: Beyond the Basics	Unified Premier Women's Care	0	0	-	-	1	0	0	0	no	0	0	#DIV/0!	3	REC/EX	Popular	.com	USA	1
https://thisisneeded.com/products/prenatal-multi-capsules?srsltid=AfmBOoplEdtN-ZqaOFlYdLt5mmvaoSryJAv16mI0uiTpj8bQcSe863m2	Prenatal	Prenatal Multi Capsules	NEEDED	0	0	-	-	1	0	0	0	no	0	0	#DIV/0!	3	REC	Sale	.com	USA?	1
https://www.thebump.com/news/pregnancy-not-enough-vitamins	Prenatal	The One Thing Many Pregnant Women Aren't Getting Enough of, Study Says	the BUMP	0	0	-	Stephanie Grassullo	1	0	0	0	no	0	0	#DIV/0!	4	REC	Popular	.com	USA?	1
https://thisisneeded.com/products/prenatal-multi-capsules?srsltid=AfmBOoplEdtN-ZqaOFlYdLt5mmvaoSryJAv16mI0uiTpj8bQcSe863m2	Prenatal	Prenatal Multi Capsules **Came up twice	NEEDED	0	0	-	-	1	0	0	0	no	0	0	#DIV/0!	4	REC	Sale	.com	USA?	1
https://www.brightest.com/en_US/News/overlooked-prenatal-nutrient.html	Prenatal	The Overlooked Prenatal Nutrient	brightest	0	0	-	Dr. Gregory Ward, MBBS, FRCOG	1	1	1	15	no	15	1	1	4	EX	Popular	.com	-	4
https://en.wikipedia.org/wiki/Prenatal_nutrition	Prenatal	Prenatal Nutrition	wikipedia	0	0	-	-	1	0	1	33	no	23	1	0.69697	4	EX	Popular	.org	-	3
https://www.amazon.com/BOND-Hormone-Balance-Women-Antioxidants/dp/B0CH7S7K38	Prenatal	Daily Balance Hormonal and Reproductive Support	Amazon	0	0	-	-	1	0	0	0	no	0	0	#DIV/0!	4	REC	Sale	.com	USA	1
https://health.ucdavis.edu/blog/good-food/pregnancy-diet-common-myths-and-what-you-should-eat-during-your-pregnancy/2021/03	Prenatal	Pregnancy Diet: Common myths and what you should eat during your pregnancy	UC Davis Health	0	0	-	Good Food Is Good Medicine	1	0	0	0	no	0	0	#DIV/0!	4	REC/EX	Medical	.edu	USA	1
https://ritual.com/articles/taking-prenatal-vitamins-when-not-pregnant?srsltid=AfmBOoo-uDhMARRJ0L6EtrAOxVdhiGQt29NcyM5qxyECHxNRd-8HnCi5	Prenatal	Can You Take Prenatal Vitamins without Being Pregnant?	Ritual	1	1	Mataneh Sharafi, phD, RD, SVP	Victoria Hoff	1	0	1	2	no	2	1	1	4	REC	Sale	.com	USA ?	5
https://www.managedhealthcareexecutive.com/view/prenatal-vitamins-review-literature-benefits-and-risks-various-nutrient-supplements	Prenatal	Prenatal vitamins: A review of the literature on benefits and risks of various nutrient supplements	Managed Healthcare Executive	0	0	-	-	1	0	1	59	no	58	1	0.983051	4	REC/EX	Popular	.com	-	3
https://www.gao.gov/assets/d24106689.pdf	Prenatal	Prenatal Supplements: Amounts of Some Key Nutrients Differed from Product Labels	GAO U.S. Government Accountability Office	0	0	-	-	1	0	0	0	no	0	0	#DIV/0!	4		Organization	.gov	USA	1
https://www.lifeextensioneurope.com/prenatal-advantage	Prenatal	Prenatal Advantage	Life Extension Europe	0	0	-	-	1	0	0	0	no	0	0	#DIV/0!	5	REC	Sale	.com	EUROPE	1
https://www.twenty2nutrition.com/products/prenatal	Prenatal	Prenatal/Women's Multivitamin	Twenty2Nutrition	0	0	-	-	1	0	0	0	no	0	0	#DIV/0!	5	REC	Sale	.com	USA?	1
https://www.oneaday.com/vitamins/prenatal-pregnancy-vitamins/multivitamin-with-brain-support	Prenatal	Prenatal Advanced Complete Multivitamin with Brain Support	OneaDay	0	0	-	-	1	0	0	0	no	0	0	#DIV/0!	5	REC	Sale	.com	USA	1
https://www.med.umich.edu/pfans/_pdf/hetm-2017/0417-prenatalnutrition.pdf	Prenatal	Prenatal Nutrition Health Eating Tip of the Month	Michigan Medicine University of Michigan	0	0	-	Shayna Casadei	1	0	1	24	yes	19	1	0.791667	5	REC	Medical	.edu	USA	3
https://www.naturemade.com/products/prenatal-support-value-pack?variant=41198361706635	Prenatal	Prenatal Support Value Pack	Nature Made	0	0	-	-	1	0	0	0	no	0	0	#DIV/0!	5	REC	Sale	.com	USA	1
https://www.claritychirotrt.com/blog/top-7-best-prenatal-vitamins	Prenatal	Top 7 Best Prenatal Vitamin Choices for Expectant Mothers in 2024	Clarity Chiropractic	0	0	-	-	1	0	0	0	no	0	0	#DIV/0!	5	REC	Medical/Sale	.com	USA	1
https://thisisneeded.com/products/prenatal-multi-powder?srsltid=AfmBOopy5Vtx83qGYLdTtkMcjqDnzkNzbStSqDU_I08-k49ogSFu0kaG	Prenatal	Prenatal Multi Powder	NEEDED	0	0	-	-	1	0	0	0	no	0	0	#DIV/0!	5	REC	Sale	.com	USA?	1
https://www.ohsu.edu/womens-health/nutrition-during-pregnancy	Prenatal	Nutrition During Pregnancy	Center for Women's Health	0	0	-	-	1	0	0	0	no	0	0	#DIV/0!	5	REC	Organization Article	.edu	USA	1
https://www.sciencedirect.com/science/article/pii/S0002916522001915	Prenatal	Prenatal supplementation with multiple micronutrient supplements or medium-quantity lipid-based nutrient supplements has limited effects on child growth up to 24 months in rural Niger: a secondary analysis of a cluster randomized trial	ELSEVIER	1	0	-	Lilia Bliznashka, Christopher R Sudfeld, Souna Garba, Ousmane Guindo 3, Issaka Soumana, Irène Adehossi Céline Langendorf, Rebecca F Grais, Sheila Isanaka	1	0	1	53	no	53	1	1	5	EX	Academic Journal	.com	NIGER, USA	4
https://unifiedpremierwomenscare.com/prenatal-vitamins-beyond-the-basics/	Prenatal	Prenatal Vitamins: Beyond the Basics	Unified Premier Women's Care	0	0	-	Unified Premier Womens Care	1	0	0	0	no	0	0	#DIV/0!	5	REC/EX	Popular Article	.com	USA	1
https://www.ncbi.nlm.nih.gov/pmc/articles/PMC7926714/	Pregnancy	Nutrient Requirements during Pregnancy and Lactation	NIH	1	1	Pr Michel Dreyfus & Anne-Catherine Guyader	Marie Jouanne, Sarah Oddoux, Antonie Noel, Anne Sophie Voisin-Chiret	1	0	1	85	no	85	1	1	1	REC/EX	Academic Journal	.gov	FRANCE	5
https://www.hopkinsmedicine.org/health/wellness-and-prevention/nutrition-during-pregnancy	Pregnancy	Nutrition During Pregnancy	John Hopkins Medicine	0	0	-	-	1	0	0	0	yes	0	0	#DIV/0!	1	REC	Medical	.org	USA	1
https://www.mayoclinic.org/healthy-lifestyle/pregnancy-week-by-week/in-depth/pregnancy-nutrition/art-20045082	Pregnancy	Pregnancy week by week	Mayo Clinic	0	1	Sandhya Pruthi, M.D.	Mayo Clinic Staff	1	0	1	12	no	4	1	0.333333	1	REC	Medical	.org	USA	4
https://www.ncbi.nlm.nih.gov/pmc/articles/PMC5104202/	Pregnancy	Nutrition Recommendations in Pregnancy and Lactation	NIH	1	0	-	Michelle A. Kominiarek M.D., M.S., Associate Professor & Priya Rajan M.D., Assistant Professor	1	1	1	95	no	93	1	0.978947	1	EX	Organization	.gov	USA	5
https://www.acog.org/womens-health/faqs/nutrition-during-pregnancy	Pregnancy	Nutrition in Pregnancy	American College of Obstericians and Gynecologists	1	0	-	-	1	0	1	5	no	0	0	0	1	REC/EX	Organization	.org	USA	3
https://health.gov/news/202202/nutrition-during-pregnancy-support-healthy-mom-and-baby	Pregnancy	Nutrition During Pregnancy to Support a Healthy Mom and Baby	OASH (health.gov)	0	0	-	Dennis Anderson-Villaluz MBA, RD, LDN, FAND, nutrition advisor & Julia Quam MSPH, RDN, ORISE health policy fellow, of the Office of Disease Prevention and Health Promotion	1	1	0	0	no	0	0	#DIV/0!	1	EX	Organization	.gov	USA	2
https://www.unicef.org/nutrition/maternal	Pregnancy	Maternal Nutrition	unicef	1	0	-	-	1	0	1	10	no	8	1	0.8	1	EX	Organization Article	.org	USA?	4
https://www.healthline.com/health/pregnancy/nutrition	Prenatal	Nutritional Needs During Pregnancy	Healthline	1	1	Miho Hatanaka, RDN, L.D.	Catherine Clark	1	1	1	8	no	6	1	0.75	1	REC	Popular Article	.com	USA	6
https://www.betterhealth.vic.gov.au/health/healthyliving/pregnancy-and-diet	Pregnancy	Pregnancy and Diet	Better Health Channel	1	0	-	-	1	0	1	9	no	5	1	0.555556	1	REC/EX	Organization	.gov	AUSTRALIA/ NEW ZELAND	4
https://www.centrum.com/products/maternal-health/prenatal-multivitamin-gummies/?gad_source=1&gclid=CjwKCAjwooq3BhB3EiwAYqYoEj_hAIoLV0nJldjkY7xqNGj45qSyYBUOkPlExN9APfdxxnovSXnLbxoCpSUQAvD_BwE&gclsrc=aw.ds	Pregnancy	Centrum Maternal Health PreNatal Multivitamin Gummies	Centrum	0	0	-	-	1	0	1	3	no	1	1	0.333333	1	REC	Sale	.com	USA	3
https://www.betterhealth.vic.gov.au/health/healthyliving/pregnancy-and-diet	Pregnancy	Pregnancy and Diet	Better Health Channel	1	0	-	-	1	0	1	9	no	5	1	0.555556	2	REC/EX	Organization	.gov	AUSTRALIA/ NEW ZELAND	4
https://www.ars.usda.gov/oc/utm/eating-right-before-and-after-pregnancy/	Prenatal	Eating Right Before and After Pregnancy	Agricultural Research Service	0	0	-	Collen Sideck MPH, RDN	1	1	0	0	no	0	0	#DIV/0!	2	REC	Organization	.gov	USA	2
https://www.thewomens.org.au/health-information/pregnancy-and-birth/a-healthy-pregnancy/food-nutrition-in-pregnancy	Pregnancy	Food & nutrition in pregnancy	the royal womens hospital	0	0	-	-	1	0	0	0	no	0	0	#DIV/0!	2	REC	Medical	.org.au	AUSTRALIA	1
https://kidshealth.org/en/parents/moms-nutrients.html	Prenatal	Pregnant or Brestfeeding? Nutrients You Need	Nemours Kids Health	1	1	Mary L.Gavin, MD	-	1	0	0	0	no	0	0	#DIV/0!	2	REC/EX	Organization Article	.org	USA?	3
https://www.ohsu.edu/womens-health/nutrition-during-pregnancy	Prenatal	Nutrition During Pregnancy	Center for Women's Health	0	0	-	-	1	0	0	0	no	0	0	#DIV/0!	2	REC	Organization Article	.edu	USA	1
https://www.marchofdimes.org/find-support/topics/pregnancy/eating-healthy-during-pregnancy	Pregnancy	Eating healthy during pregnancy	March Of Dimes	1	0	-	-	1	0	0	0	yes	0	0	#DIV/0!	2	REC	Organization Article	.org	USA	2
https://www.healthline.com/nutrition/13-foods-to-eat-when-pregnant	Pregnancy	A Guide on What to Eat During Pregnancy	healthline	1	1	Carla Prophete, MPAS, PA-C	Adda Bjarnadottir, MS, RDN	1	1	1	27	no	25	1	0.925926	2	REC	Popular Article	.com	USA	6
https://health.ucdavis.edu/blog/good-food/pregnancy-diet-common-myths-and-what-you-should-eat-during-your-pregnancy/2021/03	Prenatal	Pregnancy Diet: Common myths and what you should eat during your pregnancy	UC Davis Health	0	0	-	Good Food Is Good Medicine	1	0	0	0	no	0	0	#DIV/0!	2	REC/EX	Medical	.edu	USA	1
https://www.canada.ca/content/dam/hc-sc/migration/hc-sc/fn-an/alt_formats/hpfb-dgpsa/pdf/pubs/guide-prenatal-eng.pdf	Prenatal	Prenatal Nutrition Guidelines for Health Professionals	Health Canada	1	0	-	Aline Allain-Doiron, RD, Andree Gruslin, MD, FRCS, Shelia M. Innis, RD, PhD, Kristine G. Koski, Michel Lucas PhD, MPH, RD, Ann Montgomery RM, Deborah L. O'Connor RD, PhD, Kay Yee, RD	1	1	1	6	no	6	1	1	2	REC/EX	Organization	.pdf	CANADA	5
https://www.whattoexpect.com/pregnancy/diet/pregnancy-nutrition-chart/	Pregnancy	Pregnancy Nutrition Chart: 32 Nutrients for Pregnant Women	what to expect	1	1	Alexandra Paetow M.S., RDN	Jenn Sinrich	1	0	1	66	no	59	1	0.893939	2	REC/EX	Popular Article	.com	USA	5
https://www.dietaryguidelines.gov/sites/default/files/2020-07/PartD_Ch2_Pregnancy_first-print.pdf	Pregnancy	PART D. CHAPTER 2: FOOD, BEVERAGE, AND NUTRIENT CONSUMPTION DURING PREGNANCY	Dietary Guidelines Advisory Committee	1	0	-	-	1	0	1	307	no	307	1	1	3	EX	Organization	.gov	USA	4
https://www.mdpi.com/2072-6643/12/5/1325	Pregnancy	Nutrient Intake during pregnancy and Post-Partum: ECLIPES Study	MDPI	1	0	-	Estefania Aparicio, Cristina Jardi, Cristina Bedmar, Meritxell Palleja, Josep Basora, Victoria Arija, ECLIPSES Study Group	1	0	1	56	no	56	1	1	3	EX	Academic Journal	.com	SPAIN	4
https://www.southampton.ac.uk/news/2023/12/pregnant-women-missing-vital-nutrients-needed-for-them-and-their-babies.page	Pregnancy	Pregnant women are missing vital nutrients needed for them and their babies – and situation could worsen with plant-based foods	University of Southhampton	0	0	-	-	1	0	0	0	no	0	0	#DIV/0!	3	EX	Organization Article	.ac.uk	UK	1
https://msdh.ms.gov/page/41,0,376,428.html	Pregnancy	Nutrition and Diet for a Healthy Pregnancy	MSDH	1	0	-	-	1	0	0	0	no	0	0	#DIV/0!	3	REC	Government	.gov	USA	2
https://www.webmd.com/baby/eating-right-when-pregnant	Pregnancy	What to Eat When Pregnant	WebMD	1	1	Zilpah Sheikh MD	WebMD Editorial Contributors	1	0	1	18	no	6	1	0.333333	3	REC	Popular Article	.com	USA	5
https://lpi.oregonstate.edu/mic/life-stages/pregnancy-lactation	Pregnancy	Pregnancy and Lactation: Micronutrient Needs During Pregnancy and Lactation	Oregon State University	1	1	Berthold V. Koletzko, M.D., Ph.D	Victoria J. Drake, Ph.D. & Giana Angelo Ph.D.	1	1	1	189	no	188	1	0.994709	3	REC/EX	Academic Journal	.edu	USA	6
https://www.medicalnewstoday.com/articles/246404	Pregnancy	Which foods to eat and avoid during pregnancy	Medical News Today	1	1	Jillian Kubala, M.S., RD	Tim Newman	1	0	1	22	no	19	1	0.863636	3	REC/EX	Popular Article	.com	USA	5
https://onlinelibrary.wiley.com/doi/10.1111/j.1365-3016.2012.01281.x	Pregnancy	Effect of Women's Nutrition before and during Early Pregnancy on Maternal and Infant Outcomes: A Systematic Review	Wiley Online Library	1	0	-	Usha Ramakrishnan Ph.D., Frederick Grant, Tamar Goldenberg, Amanda Zongrone, Reynaldo Martorell	1	1	1	340	no	340	1	1	3	EX	Academic Journal	.com	USA	5
https://jamanetwork.com/journals/jamanetworkopen/fullarticle/2736174	Pregnancy	Estimation of Total Usual Dietary Intakes of Pregnant Women in the United States	JAMA Network	1	0	-	Regan L. Bailey, PhD, MPH, RD; Susan G. Pac, MS, RD; Victor L. Fulgoni III, PhD; Kathleen C. Reidy, DrPH, RD; Patrick M. Catalano, MD	1	1	1	59	no	59	1	1	3	EX	Academic Journal	.com	USA	5
https://kidshealth.org/en/parents/eating-pregnancy.html	Pregnancy	Eating During Pregnancy	Nemours Kids Health	1	1	Elana Pearl Ben-Joseph M.D.	-	1	0	0	0	no	0	0	#DIV/0!	3	EX	Organization Article	.com	USA?	3
https://www.fao.org/4/y5740e/y5740e08.htm	Pregnancy	Food and Care for Women	Food and Agriculture Organization	0	0	-	-	1	0	0	0	no	0	0	#DIV/0!	4	REC	Organization Article	.org	USA	1
https://www.mdpi.com/journal/nutrients/special_issues/pregancy_woman	Pregnancy	Nutrient Requirements and Dietary Intakes of Women during Pregnancy	MDPI	0	0	-	Lucilla Poston, Angela Flynn M.D.	1	1	0	0	no	0	0	#DIV/0!	4	EX	Academic Journal	.com	USA	2
https://www.sciencedirect.com/science/article/pii/S0899900721004445	Pregnancy	Diet and mental health in pregnancy Nutrients of importance based on large observational cohort data	ELSEVIER	1	0	-	Cara A. Yelverton B.Sc., Anthony A. Rafferty Ph.D., Rebecca L. Moore M.D., David F. Byrne M.Sc., John Mehegan Ph.D., Paul D. Cotter Ph.D., Douwe Van Sinderen Ph.D., Eileen F. Murphy Ph.D., Sarah Louise Killeen B.Sc. , Fionnuala M. McAuliffe M.D., F.R.C.O.G., F.R.C.P.I.	1	1	1	57	no	57	1	1	4	EX	Academic Journal	.com	USA	5
https://onlinelibrary.wiley.com/doi/full/10.1111/1747-0080.12733	Pregnancy	Exploring the diets of mothers and their partners during pregnancy: Findings from the Queensland Family Cohort pilot study	Wiley Online Library	1	0	-	Shelley A. Wilkinson PhD, AdvAPD, Danielle A. J. M. Schoenaker PhD, Susan de Jersey PhD, AdvAPD, Clare E. Collins PhD, FDAA, Linda Gallo PhD, Megan Rollo PhD, APD, Danielle Borg PhD, Marloes Dekker Nitert PhD, Helen Truby PhD, AdvAPD, Helen L. Barrett PhD, Sailesh Kumar PhD, Vicki Clifton PhD	1	1	1	56	no	56	1	1	4	EX	Academic Journal	.com	AUSTRALIA	5
https://www.nature.com/articles/1601716	Pregnancy	Dietary pattern and usual nutrient intakes of Peruvian women during pregnancy	European Journal od Clinical Nutrition	1	0	-	L M Sacco, L E Caulfield, N Zavaleta & L Retamozo	1	0	1	19	no	16	1	0.842105	4	EX	Academic Journal	.com	PERU?	4
https://www.ohsu.edu/womens-health/nutrition-during-pregnancy	Prenatal	Nutrition During Pregnancy	Center for Women's Health	0	0	-	-	1	0	0	0	no	0	0	#DIV/0!	4	REC	Organization Article	.edu	USA	1
https://www.moh.gov.sa/en/awarenessplateform/WomensHealth/DuringPregnancy/Documents/Nutrition%20During%20Pregnancy.pdf	Pregnancy	Nutrition During Pregnancy	Saudi Ministry of Health	0	0	-	-	1	0	0	0	yes	0	0	#DIV/0!	4	REC	Organization	.gov.sa	SAUDI ARABIA	1
https://en.wikipedia.org/wiki/Nutrition_and_pregnancy	Pregnancy	Nutrition and Pregnancy	Wikipedia	0	0	-	-	1	0	1	64	no	62	1	0.96875	4	EX	Organization	.org	USA	3
https://www.livescience.com/45090-pregnancy-diet.html	Pregnancy	Pregnancy diet & nutrition: What to eat what not to eat		0	0	-	Cari Nierenberg, Sarah Wild	1	0	0	0	no	0	0	#DIV/0!	4	REC	Popular	.com	USA	1
https://www.pregnancybirthbaby.org.au/vitamins-and-supplements-during-pregnancy	Pregnancy	Viatamins and Supplements during pregnancy	Pregnancy birth&baby Australian Government Department of Health and Aged Care	1	0	-	-	1	0	1	5	no	5	1	1	4	REC/EX	Organization	.org.au	AUSTRALIA	4
https://health.clevelandclinic.org/pregnancy-diet	Pregnancy	Nutrition During Pregnancy: Foods To Include and Foods To Avoid	Cleveland Clinic	0	0	-	-	1	0	0	0	no	0	0	#DIV/0!	5	REC/EX	Medical	.org	USA	1
https://ohioline.osu.edu/factsheet/HYG-5573	Pregnancy	Nutritional Needs During Pregnancy and Breastfeeding	Ohio Sate University Extension	1	0	Irene Hatsu	Jamie Foster	1	0	1	5	yes	5	1	1	5	REC/EX	Organization	.edu	USA	4
https://www.whattoexpect.com/pregnancy/eating-well/week-11/big-nutrition-small-packages.aspx	Pregnancy	18 Best Foods to Eat During Pregnancy	what to expect	1	1	Alexandra Paetow, M.S., R.D.N.	Marygrace Taylor	1	0	1	20	no	13	1	0.65	5	REC/EX	Popular	.com	USA	5
https://emedicine.medscape.com/article/259059-overview?form=fpf	Pregnancy	Prenatal Nutrition	Medscape	1	1	Carl V. Smith MD	Jordan Hylton, DO, David Chelmow, MD	1	1	1	38	no	32	1	0.842105	5	REC/EX	Popular	.com	USA	6
https://www.med.umich.edu/pfans/_pdf/hetm-2017/0417-prenatalnutrition.pdf	Prenatal	Prenatal Nutrition Health Eating Tip of the Month	Michigan Medicine University of Michigan	0	0	-	Shayna Casadei?	1	0	1	24	yes	19	1	0.791667	5	REC	Medical	.edu	USA	3
https://www.stanfordchildrens.org/en/topic/default?id=nutrition-before-pregnancy-90-P02479	Pregnancy	Nutrition Before Pregnancy	Stanford Medicine Children's Health	0	0	-	-	1	0	0	0	no	0	0	#DIV/0!	5	REC	Medical	.org	USA	1
https://lllnutrition.com/mod_lll/TOPIC4/Old_version/m43.htm	Pregnancy	Nutritional Requirements for Health throughout Life Span Module 4.3 Nutritional Requirements in Pregnancy and Lactation	European society for clinical nutrition and metabolism	1	0	-	Irene Hoesli	1	0	1	64	no	64	1	1	5	REC/EX	Organization	.org	LUXEMBOURG	4
https://mhnpjournal.biomedcentral.com/articles/10.1186/s40748-022-00139-9	Prenatal	Evidence based recommendations for an optimal prenatal supplement for women in the US: vitamins and related nutrients	Maternal Health, Neonatology and Perinatology	1	0	Prof. Scott Weiss & Alden Brown	James B. Adams, Jasmine K. Kirby, Jacob C. Sorensen, Elena L. Pollard, Tapan Audhya	1	0	1	216	no	212	1	0.981481	5	EX	Academic Journal	.com	USA	4
https://link.springer.com/chapter/10.1007/978-1-59745-112-3_1	Pregnancy	Nutrient Recommendations and Dietary Guidelines for Pregnant Women	Springer Link	1	1	Carol J. Lammi-Keefe PhD, RD, Sarah C. Couch PhD, RD, Elliot H. Philipson MD	Lorrene D. Ritchie, Janet C. King	1	0	1	59	no	59	1	1	5	REC/EX	Academic Journal	.com	USA	5
https://www.sciencedaily.com/releases/2023/12/231205144417.htm	Pregnancy	Pregnant women are missing vital nutrients needed for them and their babies	Science Daily	0	0	-	-	1	0	1	1	no	1	1	1	5	EX	Popular	.com	USA	3

## Sheet: NOTES_bdd
NOTES
Health.com uses only high-quality sources, including peer-reviewed studies, to support the facts within our articles. Read our editorial process to learn more about how we fact-check and keep our content accurate, reliable, and trustworthy.
when you can't say if it was a credentialed review, assume 0 (i.e., Wikipedia)
look at "reviewer credentialled, author not" as a category within the dataset
issues with scoring: what is the mean of hospitals, extention agencies, other "trusted" sources?						***maybe this is a recommendation in the Discussion?
highlight attributes of score 6, as well as any problems with scoring a 0

## Sheet: ANB
URL	SearchTerm	Title	Company/Dep.	Reviewed?	Reviewed By:	Author?	Sources listed?	Sources #	Fact sheet	Peer reviewed sources #	Source Ratio	Google page #	Explanation or recommendation or both	Description	.com, .gov, .org...	Country of origin	SCORE
https://www.ncbi.nlm.nih.gov/pmc/articles/PMC9687867/	Microbiome	The Gut Microbiome and Female Health	NIH: National library of medicine, Journal of Biology (Basel)	yes		Ruqaiyyah Siddiqu	yes	114	no	111	0.973684	1	Explanation	Scientific	.gov	Saudi Arabia
https://www.drstacysims.com/blog/what-women-need-to-know-about-the-gut-microbiome	Microbiome	What Women Need to Know About the Gut Microbiome	Dr Stacy Sims	no		Stacy Sims, Ph.D	no	0	no	0	#DIV/0!	1	Both	Popular	.com	New Zealand
https://www.ncbi.nlm.nih.gov/pmc/articles/PMC10301339/	Microbiome	Maternal Nutritional Status and the Microbiome across the Pregnancy and the Post-Partum Period	NIH: National library of medicine, Journal of Microorganisms	yes		Katie M. Strobe	yes	102	no	102	1	1	Explanation	Scientific	.gov	United States
https://renewhealthcare.in/blog/its-a-gut-feeling-how-tiny-microbes-impact-womens-health/	Microbiome	Gut Health and Women’s Wellness: The Link Between Your Microbiome and Overall Health	RENEW Healthcare	no			no	0	no	0	#DIV/0!	1	Explanation	Medical	.in	India
https://nutritionsource.hsph.harvard.edu/microbiome/	Microbiome	The Microbiome - The Nutrition Source	Harvard	no			yes	7	no	7	1	1	Explanation	Scientific	.edu	United States
https://www.cell.com/cell/fulltext/S0092-8674%2822%2900923-0	Microbiome	Gut bacterial nutrient preferences quantified in vivo	Cell Press	yes		Xianfeng Zeng	yes	72	no	70	0.972222	1	Explanation	Scientific	.com	United States
https://www.bmj.com/content/361/bmj.k2179	Microbiome	Role of the gut microbiota in nutrition and health	the BMJ	yes		Ana M Valdes	yes	133	no	122	0.917293	1	Explanation	Scientific	.com	United Kingdom
https://www.sciencedirect.com/science/article/pii/S0271531721000580	Microbiome	Vitamins, the gut microbiome and gastrointestinal health in humans	Science Direct	yes		Van T. Pham	yes	188	no	188	1	1	Explanation	Scientific	.com	Switzerland
https://onlinelibrary.wiley.com/doi/full/10.1111/aji.13802	Microbiome	Nutrition during pregnancy: Influence on the gut microbiome and fetal development	Wiley Online Library: American Journal of Reproductive Immunology	yes		Gabriela Barrientos	yes	119	no	119	1	1	Explanation	Scientific	.com	Argentina
https://academic.oup.com/proteincell/article/14/11/787/7143609	Microbiome	Nutri-microbiome epidemiology, an emerging field to disentangle the interplay between nutrition and microbiome for human health	Protein & Cell	yes		Wanglong Gou	yes	131	no	131	1	1	Explanation	Scientific	.com	China
https://www.nature.com/collections/icdajgehbb	Microbiome	Microbiome & Nutrition	Nature Portfolio	no			no	0	no	0	#DIV/0!	2	Explanation	Scientific	.com	United States
https://www.sciencedirect.com/science/article/pii/S245196502100082X	Microbiome	Intestinal microbiota as a route for micronutrient bioavailability	Science Direct	yes		Noushin Hadadi	yes	49	no	49	1	2	Explanation	Scientific	.com	Switzerland
https://www.frontiersin.org/journals/nutrition/articles/10.3389/fnut.2020.00079/full	Microbiome	A Guide to Diet-Microbiome Study Design	Frontiers	yes	Emanuel E. Canfora, Sion A. Parry, Willem M. De Vos	Abigail J. Johnson	yes	129	no	129	1	2	Explanation	Scientific	.org	United States
https://internationalprobiotics.org/home/pro-biotics-gut-microbiome-and-nutrient-absorption/	Microbiome	Pro-Biotics, Gut Microbiome and Nutrient Absorption	International Probiotics Association	no		Satya S. Jonnalagadda, PhD, MBA, RDN	yes	11	no	11	1	2	Both	Organizational	.org
https://microbiomejournal.biomedcentral.com/articles/10.1186/s40168-019-0704-8	Microbiome	Macronutrient metabolism by the human gut microbiome: major fermentation by-products and their impact on host health	BMC: Springer Nature	yes		Kaitlyn Oliphant	yes	184	no	184	1	2	Explanation	Scientific	.com	Canada
https://iubmb.onlinelibrary.wiley.com/doi/full/10.1002/biof.1835	Microbiome	Gut microbiome–micronutrient interaction: The key to controlling the bioavailability of minerals and vitamins?	IUBMB: BioFactors	yes		Monica Barone	yes	82	no	82	1	2	Explanation	Scientific	.com	Italy
https://www.jandonline.org/article/S2212-2672(21)00373-7/fulltext	Microbiome	The Gut Microbiome Is Associated with Circulating Dietary Biomarkers of Fruit and Vegetable Intake in a Multiethnic Cohort	Journal of the Academy of Nutrition and Dietetics	yes		Cara Frankenfield, PhD	yes	61	no	58	0.95082	2	Explanation	Scientific	.org	United States
https://www.cell.com/cell-host-microbe/fulltext/S1931-3128(19)30250-1	Microbiome	Daily Sampling Reveals Personalized Diet-Microbiome Associations in Humans	Cell Press	yes		Abigail J. Johnson	yes	59	no	52	0.881356	2	Explanation	Scientific	.com	United States
https://www.nature.com/articles/s41522-020-00142-y	Microbiome	Systematic analysis of gut microbiota in pregnant women and its correlations with individual heterogeneity	npj: biofilms and microbiomes	yes		Hongling Yang	yes	54	no	54	1	2	Explanation	Scientific	.com	China
https://journals.asm.org/doi/10.1128/aem.02465-19	Microbiome	Relationship between the Gut Microbiome and Energy/Nutrient Intake in a Confined Bioregenerative Life Support System	ASM: Applied and Environmental Microbiology	yes		Juanjuan Chen	yes	51	no	51	1	2	Explanation	Scientific	.org	China
https://www.pnas.org/doi/full/10.1073/pnas.2117537119	Microbiome	The gut microbiome influences host diet selection behavior	PNAS	yes	John Speakman	Brian Trevelline	yes	75	no	75	1	3	Explanation	Scientific	.org	China
https://academic.oup.com/ismej/article/16/11/2479/7474077	Microbiome	Ecological memory of prior nutrient exposure in the human gut microbiome	ISME Journal: Microbial Ecology	yes		Jeffrey Letourneau	yes	67	no	67	1	3	Explanation	Scientific	.com	United States
https://www.biorxiv.org/content/10.1101/2023.11.21.568102v1	Microbiome	Microbiome-based correction of nutrient profiles derived from self-reported dietary assessments	BioRxiv	no		Tong Wang	yes	41	no	36	0.878049	3	Explanation	Scientific	.org	China
https://www.dove.com/us/en/stories/tips-and-how-to/washing-and-bathing-tips/the-link-between-your-skins-microbiome-and-dry-skin.html	Microbiome	The link between your skin’s microbiome and dry skin	Dove	no			no	0	no	0	#DIV/0!	3	Both	Sales	.com	United States
https://longevity.stanford.edu/lifestyle/2024/04/08/exercise-microbiome/	Microbiome	How Exercise Improves Microbiome Health (and Vice Versa)	Stanford Lifestyle Medicine	no		Mary Grace Descourouez, MS, NBC-HWC	no	0	no	0	#DIV/0!	3	Explanation	Scientific	.edu	United States
https://femmepharma.com/understanding-the-gut-microbiome-food-as-medicine/	Microbiome	Understanding the Gut Microbiome: Food as Medicine	Femme Pharma	no		FemmePharma	no	0	no	0	#DIV/0!	3	Recommendation	Popular	.com	United States
https://link.springer.com/article/10.1007/s00394-023-03308-4	Microbiome	Relationships between diet and gut microbiome in an Italian and Dutch cohort: does the dietary protein to fiber ratio play a role?	Springer Link	yes		Silvia Tagliamonte	yes	57	no	57	1	3	Explanation	Scientific	.com	Italy
https://www.news-medical.net/news/20240716/How-your-diet-shapes-your-gut-microbiome-and-impacts-your-health.aspx	Microbiome	How your diet shapes your gut microbiome and impacts your health	News Medical Life Sciences	yes	Susha Cheriyedath, M.Sc.	Hugo Francisco de Souza	yes	1	no	1	1	3	Explanation	Medical	.net	India
https://navacenter.com/optimizing-your-gut-microbiome-for-healthy-aging-and-longevity/	Microbiome	Optimizing Your Gut Microbiome for Healthy Aging and Longevity	Nava Health	yes		Dr. Douglas Lord	no	0	no	0	#DIV/0!	3	Both	Blog	.com	United States
https://jn.nutrition.org/article/S0022-3166(22)02087-9/fulltext	Microbiome	Understanding the Interaction of Diet Quality with the Gut Microbiome and Their Effect on Disease	The Journal of Nutrition	yes		Gertraud Maskarinec	yes	17	no	17	1	3	Explanation	Scientific	.org	United States
https://jn.nutrition.org/article/S0022-3166(22)02087-9/fulltext	Microbiome	Understanding the Interaction of Diet Quality with the Gut Microbiome and Their Effect on Disease	The Journal of Nutrition	yes		Gertraud Maskarinec	yes	17	no	17	1	3	Explanation	Scientific	.org	United States
https://joe.bioscientifica.com/view/journals/joe/256/3/JOE-22-0111.xml	Microbiome	The gut microbiome: a core regulator of metabolism	Journal of Endocrinology	yes		Shiho Fujisaka	yes	198	no	198	1	4	Explanation	Scientific	.com	Japan
https://www.bioticawater.com/blogs/microbiome-blog/the-microbiome-and-nutrient-absorption?srsltid=AfmBOooL0aqpF1ZJYfA0O9ucuOm_Ll3S694jSxypB4PgKmhGeHIHfvOi	Microbiome	The Microbiome and Nutrient Absorption	Biotica Water	no			no	0	no	0	#DIV/0!	4	Both	Blog	.com
https://kids.frontiersin.org/articles/10.3389/frym.2023.1322449	Microbiome	The Human Microbiome and Its Role in Keeping Us Healthy	Frontiers	yes	Abbas, Abdullah, Arwa, Blqees, Fatima, Hassan	Marwa Saadaoui	yes	7	no	7	1	4	Explanation	Scientific	.org	Qatar
https://www.nutritioninsight.com/news/gut-microbiome-diversity-protects-against-harmful-pathogens-through-nutrient-competition-latest-research-suggests.html	Microbiome	Gut microbiome diversity protects against harmful pathogens through nutrient competition, latest research suggests	Nutrition Insight	no		Jolanda van Hal	no	0	no	0	#DIV/0!	4	Explanation	Popular	.com	Netherlands
https://tsapps.nist.gov/publication/get_pdf.cfm?pub_id=927494	Microbiome	Current explorations of nutrition and the gut microbiome: a comprehensive evaluation of the review literature	Nutrition Reviews	yes		Leigh A. Frame	yes	188	no	188	1	4	Explanation	Scientific	.gov	United States
https://www.researchgate.net/publication/337826951_Relationship_between_the_gut_microbiome_and_energynutrient_intake_in_a_confined_bioregenerative_life_support_system_BLSS	Microbiome	Relationship between the gut microbiome and energy/nutrient intake in a confined bioregenerative life support system (BLSS)	Research Gate: Journal of Applied and Environmental Microbiology	yes		Juanjuan Chen	yes	51	no	51	1	4	Explanation	Scientific	.net	China
https://chefsforseniors.com/blog/foods-that-support-a-healthy-gut/	Microbiome	Foods That Support a Healthy Gut Microbiome	Chefs for Seniors	no		Maddie	no	0	no	0	#DIV/0!	4	Both	Organizational	.com	United States
https://www.amazon.com/Return-Healthy-Supplements-All-Natural-Detoxification/dp/B0C7D525HJ	Microbiome	Microbiome Balance, Gut Health Supplements for Women and Men, Digestion Supplement with Monolaurin and Caprylic Acid, All-Natural Detoxification Supplement for Digestive Health, Digestive Boost 120 C	Amazon	no			no	0	no	0	#DIV/0!	4	Recommendation	Sales	.com	United States
https://www.healthywomen.org/your-health/the-wonderful-world-of-your-microbiome	Microbiome	The Wonderful World of Your Microbiome	healthywomen	no		Tiffany Onyejiaka	yes	33	no	25	0.757576	4	Both	Popular	.org
https://shop.womenshealthnetwork.com/products/microbiome-support?srsltid=AfmBOooTu5rDRbNSFU5z1qy0i6eAUkXA3jtRmc5Mey6Q_ct14K8A9r2p	Microbiome	Microbiome Support	Women's Health	no			no	0	no	0	#DIV/0!	5	Recommendation	Sales	.com	United States
https://microbiomejournal.biomedcentral.com/articles/10.1186/s40168-023-01691-y	Microbiome	Gut microbiota response to in vitro transit time variation is mediated by microbial growth rates, nutrient use efficiency and adaptation to in vivo transit time	BMC: Springer Nature	yes		Yorick Minnebo	yes	83	no	83	1	5	Explanation	Scientific	.com	Belgium
https://cityskinclinic.com/microbiota-microbiome-health/	Microbiome	How to Hack Your Microbiome to Turbo Boost Your Health	City Skin Clinic	no		Amel Ibrahim	no	0	no	0	#DIV/0!	5	Both	Medical	.com
https://www.ahajournals.org/doi/10.1161/HCG.0000000000000030	Microbiome	Nutrigenomics, the Microbiome, and Gene-Environment Interactions: New Directions in Cardiovascular Disease Research, Prevention, and Treatment: A Scientific Statement From the American Heart Association	American Heart Association	yes		Jane Ferguson	yes	306	no	306	1	5	Explanation	Scientific	.org	United States
https://www.treatmentroomslondon.com/hair-loss/how-can-gut-health-influence-hair-health/	Microbiome	How Can Gut Health Influence Hair Health?	The Treatment Rooms	no			yes	8	no	8	1	5	Both	Sales	.com	United Kingdom
https://link.springer.com/article/10.1007/s00394-023-03308-4	Microbiome	Relationships between diet and gut microbiome in an Italian and Dutch cohort: does the dietary protein to fiber ratio play a role?	Springer Link	yes		Silvia Tagliamonte	yes	57	no	57	1	3	Explanation	Scientific	.com	Italy
https://www.mdpi.com/2072-6643/15/22/4704	Microbiome	Dietary Patterns Are Associated with the Gut Microbiome and Metabolic Syndrome in Mexican Postmenopausal Women	MDPI	yes		Priscilla López-Montoya	yes	59	no	59	1	5	Explanation	Scientific	.com	Mexico
https://www.amway.com/en_US/discover/nutrition/what-is-a-microbiome	Microbiome	What is the gut microbiome? A comprehensive guide	Amway	no			no	0	no	0	#DIV/0!	5	Explanation	Popular	.com
https://www.goodhousekeeping.com/health/diet-nutrition/g40629103/best-foods-for-gut-health/	Microbiome	12 Best Foods to Eat for Better Gut Health, According to Nutritionists	Good Housekeeping	no		Valerie Agyeman, R.D	no	0	no	0	#DIV/0!	5	Recommendation	Popular	.com	United States
https://holisticintegrativewellness.com/is-sugar-disturbing-your-microbiome/	Microbiome	Is sugar disturbing your microbiome?	Hollistic Integrative Wellness Center	no			yes	9	no	9	1	5	Both	Popular	.com	United States
https://www.ncbi.nlm.nih.gov/pmc/articles/PMC9823716/	Cortisol	Real-World Intake of Dietary Sugars Is Associated with Reduced Cortisol Reactivity Following an Acute Physiological Stressor	NCBI: Journal of Nutrients	yes	David J. Mela	Nicola Di Polito,	yes	131	no	131	1	1	Explanation	Scientific	.gov	Australia
https://www.healthline.com/nutrition/cortisol-and-weight-gain	Cortisol	Does Cortisol Affect Weight Gain?	Healthline	yes	Grant Tinsley, Ph.D., CSCS,*D, CISSN,	Daniel Preiato, RD, CSCS	no	0	no	0	#DIV/0!	1	Both	Popular	.com	United States
https://www.goodrx.com/well-being/supplements-herbs/reduce-cortisol	Cortisol	How Can You Reduce Cortisol Naturally? Supplements, Foods, and More		yes	Katie E. Golden, MD	Emily Hulse, MS, RD	yes	2	no	2	1	1	Both	Popular	.com	United States
https://www.canyonranch.com/well-stated/post/what-to-eat-and-what-to-skip-when-youre-stressed/	Cortisol	What to Eat (and What to Skip) When You’re Stressed	Well Stated by Canyon Ranch	no			no	0	no	0	#DIV/0!	1	Recommendation	Popular	.com	United States
https://www.westernracquet.com/blog/hormone-harmony	Cortisol	Hormone Harmony: Insights for Women’s Health Month	Western Racquet & Fitness Club	no			no	0	no	0	#DIV/0!	1	Recommendation	Popular	.com	United States
https://www.ncbi.nlm.nih.gov/pmc/articles/PMC6893582/	Cortisol	Increasing Dietary Carbohydrate as Part of a Healthy Whole Food Diet Intervention Dampens Eight Week Changes in Salivary Cortisol and Cortisol Responsiveness	NCBI: Journal of Nutrients	yes		Hoda Soltani	yes	78	no	78	1	1	Explanation	Scientific	.gov	United States
https://fosterchiropractic.com/2022/03/13/women-need-to-understand-how-cortisol-affects-their-health/	Cortisol	Why Women Need to Understand How Cortisol Affects Their Health	Foster Family Chiropractic	no			yes	10	no	10	1	1	Both	Popular	.com	United States
https://www.womenshealthnetwork.com/adrenal-fatigue-and-stress/the-adrenal-fatigue-diet/	Cortisol	Adrenal fatigue diet — plans and foods to eat and avoid	Women's Health Network	yes	Dr. Mary James, ND		no	0	no	0	#DIV/0!	1	Recommendation	Popular	.com	United States
https://faseb.onlinelibrary.wiley.com/doi/abs/10.1096/fasebj.28.1_supplement.389.6	Cortisol	Lipid-based nutrient supplementation during pregnancy decreases maternal cortisol in younger women (389.6)	Federation of American Societies for Experimental Biology	yes		Brietta Oaks	no	0	no	0	#DIV/0!	1	Explanation	Scientific	.com	United States
https://www.rupahealth.com/post/cortisol-foods-to-avoid	Cortisol	3 Foods to Avoid for Improved Cortisol Levels	RUPA Health	no		Jaime Cloyd, ND	yes	36	no	21	0.583333	1	Both	Popular	.com	United States
https://www.rupahealth.com/post/cortisol-foods-to-avoid	Cortisol	3 Foods to Avoid for Improved Cortisol Levels	RUPA Health	no		Jaime Cloyd, ND	yes	36	no	21	0.583333	1	Both	Popular	.com	United States
https://integrativepro.com/products/cortisol-manager?variant=45323533025594	Cortisol	Cortisol Manager	Integrative Therapeutics	no			no	0	no	0	#DIV/0!	2	Recommendation	Sales	.com
https://www.benendenhospital.org.uk/health-news/diagnostic-tests/cortisol-levels/	Cortisol	Cortisol levels: the good, the bad and how to reduce them	Benenden Hospital	no			no	0	no	0	#DIV/0!	2	Both	Popular	.org	United Kingdom
https://www.sciencedirect.com/science/article/pii/S0002916523064390	Cortisol	Cognitive dietary restraint is associated with higher urinary cortisol excretion in healthy premenopausal women	American Journal of Clinical Nutrition	yes		Judy McLean	yes	45	no	45	1	2	Explanation	Scientific	.com	United States
https://www.northvalleywomenscare.com/blog/4-essential-vitamins-for-hormonal-imbalance	Cortisol	4 Essential Vitamins for Hormonal Imbalance	North Valley Wellness Center	no			no	0	no	0	#DIV/0!	2	Recommendation	Blog	.com	United States
https://mosscenterforintegrativemedicine.com/blog/2019/1/5/an-overview-of-the-adaptation-diet-tips-for-controlling-cortisol-and-inflammation	Cortisol	The Adaptation Diet – Controlling Cortisol with Anti-Inflammatory Foods	Moss Center	no			no	0	no	0	#DIV/0!	2	Recommendation	Popular	.com	United States
https://www.mdanderson.org/cancerwise/8-foods-that-impact-stress.h00-159459267.html	Cortisol	8 foods that impact stress	MD Anderson Center	no		Heather Alexander	no	0	no	0	#DIV/0!	2	Recommendation	Popular	.org	United States
https://www.nature.com/articles/s41598-020-75871-3	Cortisol	Sweat and saliva cortisol response to stress and nutrition factors	Scientific Reports	yes		Paul Pearlmutter	yes	45	no	43	0.955556	2	Explanation	Scientific	.com	United States
https://www.verywellhealth.com/how-to-lower-cortisol-7971460	Cortisol	Lower Cortisol With Foods, Lifestyle Changes, or Medication	Very Well Health	yes	Kelly Wood, MD	Ashley Olivine, PhD, MPH	yes	25	no	24	0.96	2	Recommendation	Popular	.com	United Kingdom
https://karenthrelkelnd.com/blog/how-to-lower-cortisol-in-women/	Cortisol	Lower Stress: How to Lower Cortisol in Women Naturally	Dr. Karen R Threlkel Naturopathic Physican	no		Karen Threlkel	no	0	no	0	#DIV/0!	2	Recommendation	Blog	.com	United States
https://www.sciencedirect.com/science/article/pii/S0091302223000663	Cortisol	Sex differences in cortisol levels in depression: A systematic review and meta-analysis	Science Direct	yes		Rui Wang	yes	142	no	142	1	3	Explanation	Scientific	.com	Germany
https://academic.oup.com/jcem/article/105/7/e2591/5811162	Cortisol	Maternal B12, Folate and Homocysteine Concentrations and Offspring Cortisol and Cardiovascular Responses to Stress	The Journal of Clinical Endocrinology & Metabolism,	yes		Ghattu V Krishnaveni	yes	33	no	33	1	3	Explanation	Scientific	.com	India
https://www.liebertpub.com/doi/10.1089/whr.2020.0035	Cortisol	Specific Nutrient Intake Via Diet and/or Supplementation in Relation to Female Stress: A Cross-Sectional Study	Mary Ann Liebert, Inc. Publishers	yes		Delia McCabe	yes	71	no	70	0.985915	3	Explanation	Scientific	.com	Australia
https://bmcpregnancychildbirth.biomedcentral.com/articles/10.1186/s12884-015-0793-8	Cortisol	Maternal cortisol and stress are associated with birth outcomes, but are not affected by lipid-based nutrient supplements during pregnancy: an analysis of data from a randomized controlled trial in rural Malawi	BMC Pregnancy and Childbirth	yes		Christine Stewart	yes	53	no	53	1	3	Explanation	Scientific	.com	United States
https://news.cuanschutz.edu/news-stories/low-levels-of-choline-in-pregnant-black-american-women-associated-with-higher-levels-of-stress	Cortisol	Low Levels of Choline in Pregnant Black American Women Associated With Higher Levels of Stress	CU Anshutz Medical Campus	no		Kelsea Pieters	no	0	no	0	#DIV/0!	3	Both	Scientific	.edu	United States
https://digitalcommons.unl.edu/cgi/viewcontent.cgi?article=3459&context=usdaarsfacpub	Cortisol	Female breakfast skippers display a disrupted cortisol rhythm and elevated blood pressure	University of Nebraska Lincoln	yes			yes	68	no	68	1	3	Explanation	Scientific	.edu	United States
https://academic.oup.com/jcem/article/85/6/2203/2851772	Cortisol	Impact of Age on Cortisol Secretory Dynamics Basally and as Driven by Nutrient-Withdrawal Stress	The Journal of Clinical Endocrinology & Metabolism	yes		M. Bergendahl	yes	102	no	102	1	3	Explanation	Scientific	.com	Finland
https://rescripted.com/posts/why-skipping-breakfast-could-be-messing-with-your-hormones	Cortisol	Why Skipping Breakfast Could Be Messing With Your Hormones	Rescipted	no		Caroline McMorrow	no	0	no	0	#DIV/0!	3	Recommendation	Popular	.com
https://www.researchgate.net/publication/352444937_Lipid-based_nutrient_supplementation_during_pregnancy_decreases_maternal_cortisol_in_younger_women_3896	Cortisol	Lipid-based nutrient supplementation during pregnancy decreases maternal cortisol in younger women (389.6)	Research Gate	yes		Brietta Oaks	no	0	no	0	#DIV/0!	1	Explanation	Scientific	.com	United States
https://jn.nutrition.org/article/S0022-3166(23)00511-4/pdf	Cortisol	Late-Pregnancy Salivary Cortisol Concentrations of Ghanaian Women Participating in a Randomized Controlled Trial of Prenatal Lipid-Based Nutrient Supplements	Journal of Nutrition	yes		Brietta Oaks	yes	89	no	89	1	3	Explanation	Scientific	.org	Ghana
https://www.thelancet.com/journals/lansea/article/PIIS2772-3682(23)00056-2/fulltext	Cortisol	Association of high cortisol levels in pregnancy and altered fetal growth. Results from the MAASTHI, a prospective cohort study, Bengaluru		yes		Prafulla Shriyan	yes	31	no	31	1	4	Explanation	Scientific	.com	India
https://pure.ug.edu.gh/en/publications/late-pregnancy-salivary-cortisol-concentrations-of-ghanaian-women-3	Cortisol	Late-pregnancy salivary cortisol concentrations of Ghanaian women participating in a randomized controlled trial of prenatal lipid-based nutrient supplements	University of Ghana	yes		Brietta Oaks	no	0	no	0	#DIV/0!	4	Explanation	Scientific	.edu	United States
https://www.semanticscholar.org/paper/Lipid%E2%80%90based-nutrient-supplementation-during-in-Oaks-Adu-Afarwuah/059a1f6afd5c0554c135af52925774abb38744a4	Cortisol	Lipid‐based nutrient supplementation during pregnancy decreases maternal cortisol in younger women (389.6)	Semantic Scholar, FASEB	yes		Brietta Oaks	no	0	no	0	#DIV/0!	4	Explanation	Scientific	.org	United States
https://agrilife.org/boutton/files/2021/09/Insulin-Cortisol-and-Thyroid-Hormones-Modulate-Maternal-Protein-Status-and-Milk-Production-and-Composition-in-Humans-Motil-1994.pdf	Cortisol	Insulin, Cortisol and Thyroid Hormones Modulate Maternal Protein Status and Milk Production and Composition in HUmans	USDA	yes		Kathleen Motil	yes	35	no	35	1	4	Explanation	Scientific	.org	United States
https://journals.physiology.org/doi/full/10.1152/ajpendo.00181.2022	Cortisol	Changes in serum cortisol levels after 10 days of overfeeding and fasting	American Journal of Physiology	yes		Cailtin Colling	yes	35	no	35	1	4	Explanation	Scientific	.org	United States
https://www.apa.org/topics/stress/body	Cortisol	Stress effects on the body	American Psychological Association	yes			no	0	no	0	#DIV/0!	4	Explanation	Popular	.org	United States
https://www.levels.com/blog/is-intermittent-fasting-good-for-women	Cortisol	Is intermittent fasting good for women?	Levels	yes	Sara Gottfried, MD	Gretchen Lidicker	no	0	no	0	#DIV/0!	4	Both	Popular	.com
https://vitanica.com/online-store/cortisol-relief-60-capsules/	Cortisol	Cortisol Relief	Vitancia	no			no	0	no	0	#DIV/0!	4	Recommendation	Sales	.com
https://www.frontiersin.org/journals/nutrition/articles/10.3389/fnut.2023.1078508/full	Cortisol	Effect of the one-day fasting on cortisol and DHEA daily rhythm regarding sex, chronotype, and age among obese adults	Frontiers	yes		Martyna Marciniak	yes	76	no	76	1	4	Explanation	Scientific	.org	Poland
https://www.tandfonline.com/doi/full/10.1080/10253890.2021.1919615	Cortisol	Associations of perceived stress and salivary cortisol with the snack and fast-food dietary pattern in women shift workers	Taylor & Francis	yes		Raquel Canuto	yes	40	no	40	1	4	Explanation	Scientific	.com	Brazil
https://www.forhers.com/blog/cortisol-and-weight-gain	Cortisol	Cortisol and Weight Gain: Are they Related?	Hers	yes	Craig Primack, MD, FACP, FAAP, FOMA	Lauren Panoff	yes	28	no	28	1	5	Both	Blog	.com
https://researchportal.tuni.fi/en/publications/late-pregnancy-salivary-cortisol-concentrations-of-ghanaian-women-2	Cortisol	Late-pregnancy salivary cortisol concentrations of Ghanaian women participating in a randomized controlled trial of prenatal lipid-based nutrient supplements	Tampere University	yes		Brietta Oaks	no	0	no	0	#DIV/0!	5	Explanation	Scientific	.fi	United States
https://www.amazon.com/GNC-Womens-Stress-Relief-VitaPak/dp/B0C9L9R9HH	Cortisol	GNC Women's Stress Relief Vitapak, Stress & Cortisol Management, 30 Count	Amazon	no			no	0	no	0	#DIV/0!	5	Recommendation	Sales	.com
https://www.verisana.com/shop/cortisol-test/	Cortisol	Cortisol Test	Verisana	no			no	0	no	0	#DIV/0!	5	Recommendation	Sales	.com
https://navacenter.com/all-about-cortisol-and-weight-gain/	Cortisol	All About Cortisol and Weight Gain	NAVA Health	yes			no	0	no	0	#DIV/0!	5	Both	Popular	.com	United States
https://diabetesjournals.org/diabetes/article/55/3/667/12658/Effect-of-Nutrient-Ingestion-on-Total-Body-and	Cortisol	Effect of Nutrient Ingestion on Total-Body and Splanchnic Cortisol Production in Humans	American Diabetes Association	yes		Rita Basu	yes	29	no	29	1	5	Explanation	Scientific	.org	United States
https://perks.optum.com/blog/how-to-lower-cortisol	Cortisol	How to lower cortisol levels and why it matters	Optum Perks	yes	Darragh O'Carroll, MD	Uxshely Carcamo and Sandra Silva	yes	21	no	18	0.857143	5	Both	Popular	.com
https://www.womanandhome.com/health-wellbeing/foods-to-lower-cortisol/	Cortisol	32 foods to lower cortisol levels	Womans & Home	no		Grace Walsh	no	0	no	0	#DIV/0!	5	Recommendation	Popular	.com	United Kingdom
https://repository.library.noaa.gov/view/noaa/57384/noaa_57384_DS1.pdf	Cortisol	Initial Validation of Blubber Cortisol and Progesterone as Indicators of Stress Response and Maturity in an Otariid; The California Sea Lion (Zalophus californianus)	NOAA	yes		Nicole Beaulieu-McCoy	yes	53	no	53	1	5	Explanation	Scientific	.gov	United States
https://www.amenclinics.com/blog/the-stress-hormone-how-cortisol-crushes-mental-health/	Cortisol	The “Stress Hormone:” How Cortisol Crushes Mental Health	Amen Clinics	no			no	0	no	0	#DIV/0!	5	Both	Popular	.com
https://escholarship.org/uc/item/3w54b039	Cortisol	Maternal cortisol and stress are associated with birth outcomes, but are not affected by lipid-based nutrient supplements during pregnancy: an analysis of data from a randomized controlled trial in rural Malawi	eScholarship	yes		Christine Stewart	yes	53	no	53	1	5	Explanation	Scientific	.org	United States
											#DIV/0!
											#DIV/0!
											#DIV/0!
											#DIV/0!
											#DIV/0!
											#DIV/0!
											#DIV/0!
											#DIV/0!
											#DIV/0!
											#DIV/0!
											#DIV/0!
											#DIV/0!
											#DIV/0!
											#DIV/0!
											#DIV/0!
											#DIV/0!
											#DIV/0!
											#DIV/0!
											#DIV/0!
											#DIV/0!
											#DIV/0!
											#DIV/0!
											#DIV/0!
											#DIV/0!
											#DIV/0!
											#DIV/0!
											#DIV/0!
											#DIV/0!
											#DIV/0!
											#DIV/0!
											#DIV/0!
											#DIV/0!
											#DIV/0!
											#DIV/0!
											#DIV/0!
											#DIV/0!
											#DIV/0!
											#DIV/0!
											#DIV/0!
											#DIV/0!
											#DIV/0!
											#DIV/0!
											#DIV/0!
											#DIV/0!
											#DIV/0!
											#DIV/0!
											#DIV/0!
											#DIV/0!
											#DIV/0!
											#DIV/0!
											#DIV/0!
											#DIV/0!
											#DIV/0!
											#DIV/0!
											#DIV/0!
											#DIV/0!
											#DIV/0!
											#DIV/0!
											#DIV/0!
											#DIV/0!
											#DIV/0!
											#DIV/0!
											#DIV/0!
											#DIV/0!
											#DIV/0!
											#DIV/0!
											#DIV/0!
											#DIV/0!
											#DIV/0!
											#DIV/0!
											#DIV/0!
											#DIV/0!
											#DIV/0!
											#DIV/0!
											#DIV/0!
											#DIV/0!
											#DIV/0!
											#DIV/0!
											#DIV/0!
											#DIV/0!
											#DIV/0!
											#DIV/0!
											#DIV/0!
											#DIV/0!
											#DIV/0!
											#DIV/0!
											#DIV/0!
											#DIV/0!
											#DIV/0!
											#DIV/0!
											#DIV/0!
											#DIV/0!
											#DIV/0!
											#DIV/0!
											#DIV/0!
											#DIV/0!
											#DIV/0!
											#DIV/0!
											#DIV/0!
											#DIV/0!
											#DIV/0!
											#DIV/0!
											#DIV/0!
											#DIV/0!
											#DIV/0!
											#DIV/0!
											#DIV/0!
											#DIV/0!
											#DIV/0!
											#DIV/0!
											#DIV/0!
											#DIV/0!
											#DIV/0!
											#DIV/0!
											#DIV/0!
											#DIV/0!
											#DIV/0!
											#DIV/0!
											#DIV/0!
											#DIV/0!
											#DIV/0!
											#DIV/0!
											#DIV/0!
											#DIV/0!
											#DIV/0!
											#DIV/0!
											#DIV/0!
											#DIV/0!
											#DIV/0!
											#DIV/0!
											#DIV/0!
											#DIV/0!
											#DIV/0!
											#DIV/0!
											#DIV/0!
											#DIV/0!
											#DIV/0!
											#DIV/0!
											#DIV/0!
											#DIV/0!
											#DIV/0!
											#DIV/0!
											#DIV/0!
											#DIV/0!
											#DIV/0!
											#DIV/0!
											#DIV/0!
											#DIV/0!
											#DIV/0!
											#DIV/0!
											#DIV/0!
											#DIV/0!
											#DIV/0!
											#DIV/0!
											#DIV/0!
											#DIV/0!
											#DIV/0!
											#DIV/0!
											#DIV/0!
											#DIV/0!
											#DIV/0!
											#DIV/0!
											#DIV/0!
											#DIV/0!
											#DIV/0!
											#DIV/0!
											#DIV/0!
											#DIV/0!
											#DIV/0!
											#DIV/0!
											#DIV/0!
											#DIV/0!
											#DIV/0!
											#DIV/0!
											#DIV/0!
											#DIV/0!
											#DIV/0!
											#DIV/0!
											#DIV/0!
											#DIV/0!
											#DIV/0!
											#DIV/0!
											#DIV/0!
											#DIV/0!
											#DIV/0!
											#DIV/0!
											#DIV/0!
											#DIV/0!
											#DIV/0!
											#DIV/0!
											#DIV/0!
											#DIV/0!
											#DIV/0!
											#DIV/0!
											#DIV/0!
											#DIV/0!
											#DIV/0!
											#DIV/0!
											#DIV/0!
											#DIV/0!
											#DIV/0!
											#DIV/0!
											#DIV/0!
											#DIV/0!
											#DIV/0!
											#DIV/0!
											#DIV/0!
											#DIV/0!
											#DIV/0!
											#DIV/0!
											#DIV/0!
											#DIV/0!
											#DIV/0!
											#DIV/0!
											#DIV/0!
											#DIV/0!
											#DIV/0!
											#DIV/0!
											#DIV/0!
											#DIV/0!
											#DIV/0!
											#DIV/0!
											#DIV/0!
											#DIV/0!
											#DIV/0!
											#DIV/0!
											#DIV/0!
											#DIV/0!
											#DIV/0!
											#DIV/0!
											#DIV/0!
											#DIV/0!
											#DIV/0!
											#DIV/0!
											#DIV/0!
											#DIV/0!
											#DIV/0!
											#DIV/0!
											#DIV/0!
											#DIV/0!
											#DIV/0!
											#DIV/0!
											#DIV/0!
											#DIV/0!
											#DIV/0!
											#DIV/0!
											#DIV/0!
											#DIV/0!
											#DIV/0!
											#DIV/0!
											#DIV/0!
											#DIV/0!
											#DIV/0!
											#DIV/0!
											#DIV/0!
											#DIV/0!
											#DIV/0!
											#DIV/0!
											#DIV/0!
											#DIV/0!
											#DIV/0!
											#DIV/0!
											#DIV/0!
											#DIV/0!
											#DIV/0!
											#DIV/0!
											#DIV/0!
											#DIV/0!
											#DIV/0!
											#DIV/0!
											#DIV/0!
											#DIV/0!
											#DIV/0!
											#DIV/0!
											#DIV/0!
											#DIV/0!
											#DIV/0!
											#DIV/0!
											#DIV/0!
											#DIV/0!
											#DIV/0!
											#DIV/0!
											#DIV/0!
											#DIV/0!
											#DIV/0!
											#DIV/0!
											#DIV/0!
											#DIV/0!
											#DIV/0!
											#DIV/0!
											#DIV/0!
											#DIV/0!
											#DIV/0!
											#DIV/0!
											#DIV/0!
											#DIV/0!
											#DIV/0!
											#DIV/0!
											#DIV/0!
											#DIV/0!
											#DIV/0!
											#DIV/0!
											#DIV/0!
											#DIV/0!
											#DIV/0!
											#DIV/0!
											#DIV/0!
											#DIV/0!
											#DIV/0!
											#DIV/0!
											#DIV/0!
											#DIV/0!
											#DIV/0!
											#DIV/0!
											#DIV/0!
											#DIV/0!
											#DIV/0!
											#DIV/0!
											#DIV/0!
											#DIV/0!
											#DIV/0!
											#DIV/0!
											#DIV/0!
											#DIV/0!
											#DIV/0!
											#DIV/0!
											#DIV/0!
											#DIV/0!
											#DIV/0!
											#DIV/0!
											#DIV/0!
											#DIV/0!
											#DIV/0!
											#DIV/0!
											#DIV/0!
											#DIV/0!
											#DIV/0!
											#DIV/0!
											#DIV/0!
											#DIV/0!
											#DIV/0!
											#DIV/0!
											#DIV/0!
											#DIV/0!
											#DIV/0!
											#DIV/0!
											#DIV/0!
											#DIV/0!
											#DIV/0!
											#DIV/0!
											#DIV/0!
											#DIV/0!
											#DIV/0!
											#DIV/0!
											#DIV/0!
											#DIV/0!
											#DIV/0!
											#DIV/0!
											#DIV/0!
											#DIV/0!
											#DIV/0!
											#DIV/0!
											#DIV/0!
											#DIV/0!
											#DIV/0!
											#DIV/0!
											#DIV/0!
											#DIV/0!
											#DIV/0!
											#DIV/0!
											#DIV/0!
											#DIV/0!
											#DIV/0!
											#DIV/0!
											#DIV/0!
											#DIV/0!
											#DIV/0!
											#DIV/0!
											#DIV/0!
											#DIV/0!
											#DIV/0!
											#DIV/0!
											#DIV/0!
											#DIV/0!
											#DIV/0!
											#DIV/0!
											#DIV/0!
											#DIV/0!
											#DIV/0!
											#DIV/0!
											#DIV/0!
											#DIV/0!
											#DIV/0!
											#DIV/0!
											#DIV/0!
											#DIV/0!
											#DIV/0!
											#DIV/0!
											#DIV/0!
											#DIV/0!
											#DIV/0!
											#DIV/0!
											#DIV/0!
											#DIV/0!
											#DIV/0!
											#DIV/0!
											#DIV/0!
											#DIV/0!
											#DIV/0!
											#DIV/0!
											#DIV/0!
											#DIV/0!
											#DIV/0!
											#DIV/0!
											#DIV/0!
											#DIV/0!
											#DIV/0!
											#DIV/0!
											#DIV/0!
											#DIV/0!
											#DIV/0!
											#DIV/0!
											#DIV/0!
											#DIV/0!
											#DIV/0!
											#DIV/0!
											#DIV/0!
											#DIV/0!
											#DIV/0!
											#DIV/0!
											#DIV/0!
											#DIV/0!
											#DIV/0!
											#DIV/0!
											#DIV/0!
											#DIV/0!
											#DIV/0!
											#DIV/0!
											#DIV/0!
											#DIV/0!
											#DIV/0!
											#DIV/0!
											#DIV/0!
											#DIV/0!
											#DIV/0!
											#DIV/0!
											#DIV/0!
											#DIV/0!
											#DIV/0!
											#DIV/0!
											#DIV/0!
											#DIV/0!
											#DIV/0!
											#DIV/0!
											#DIV/0!
											#DIV/0!
											#DIV/0!
											#DIV/0!
											#DIV/0!
											#DIV/0!
											#DIV/0!
											#DIV/0!
											#DIV/0!
											#DIV/0!
											#DIV/0!
											#DIV/0!
											#DIV/0!
											#DIV/0!
											#DIV/0!
											#DIV/0!
											#DIV/0!
											#DIV/0!
											#DIV/0!
											#DIV/0!
											#DIV/0!
											#DIV/0!
											#DIV/0!
											#DIV/0!
											#DIV/0!
											#DIV/0!
											#DIV/0!
											#DIV/0!
											#DIV/0!
											#DIV/0!
											#DIV/0!
											#DIV/0!
											#DIV/0!
											#DIV/0!
											#DIV/0!
											#DIV/0!
											#DIV/0!
											#DIV/0!
											#DIV/0!
											#DIV/0!
											#DIV/0!
											#DIV/0!
											#DIV/0!
											#DIV/0!
											#DIV/0!
											#DIV/0!
											#DIV/0!
											#DIV/0!
											#DIV/0!
											#DIV/0!
											#DIV/0!
											#DIV/0!
											#DIV/0!
											#DIV/0!
											#DIV/0!
											#DIV/0!
											#DIV/0!
											#DIV/0!
											#DIV/0!
											#DIV/0!
											#DIV/0!
											#DIV/0!
											#DIV/0!
											#DIV/0!
											#DIV/0!
											#DIV/0!
											#DIV/0!
											#DIV/0!
											#DIV/0!
											#DIV/0!
											#DIV/0!
											#DIV/0!
											#DIV/0!
											#DIV/0!
											#DIV/0!
											#DIV/0!
											#DIV/0!
											#DIV/0!
											#DIV/0!
											#DIV/0!
											#DIV/0!
											#DIV/0!
											#DIV/0!
											#DIV/0!
											#DIV/0!
											#DIV/0!
											#DIV/0!
											#DIV/0!
											#DIV/0!
											#DIV/0!
											#DIV/0!
											#DIV/0!
											#DIV/0!
											#DIV/0!
											#DIV/0!
											#DIV/0!
											#DIV/0!
											#DIV/0!
											#DIV/0!
											#DIV/0!
											#DIV/0!
											#DIV/0!
											#DIV/0!
											#DIV/0!
											#DIV/0!
											#DIV/0!
											#DIV/0!
											#DIV/0!
											#DIV/0!
											#DIV/0!
											#DIV/0!
											#DIV/0!
											#DIV/0!
											#DIV/0!
											#DIV/0!
											#DIV/0!
											#DIV/0!
											#DIV/0!
											#DIV/0!
											#DIV/0!
											#DIV/0!
											#DIV/0!
											#DIV/0!
											#DIV/0!
											#DIV/0!
											#DIV/0!
											#DIV/0!
											#DIV/0!
											#DIV/0!
											#DIV/0!
											#DIV/0!
											#DIV/0!
											#DIV/0!
											#DIV/0!
											#DIV/0!
											#DIV/0!
											#DIV/0!
											#DIV/0!
											#DIV/0!
											#DIV/0!
											#DIV/0!
											#DIV/0!
											#DIV/0!
											#DIV/0!
											#DIV/0!
											#DIV/0!
											#DIV/0!
											#DIV/0!
											#DIV/0!
											#DIV/0!
											#DIV/0!
											#DIV/0!
											#DIV/0!
											#DIV/0!
											#DIV/0!
											#DIV/0!
											#DIV/0!
											#DIV/0!
											#DIV/0!
											#DIV/0!
											#DIV/0!
											#DIV/0!
											#DIV/0!
											#DIV/0!
											#DIV/0!
											#DIV/0!
											#DIV/0!
											#DIV/0!
											#DIV/0!
											#DIV/0!
											#DIV/0!
											#DIV/0!
											#DIV/0!
											#DIV/0!
											#DIV/0!
											#DIV/0!
											#DIV/0!
											#DIV/0!
											#DIV/0!
											#DIV/0!
											#DIV/0!
											#DIV/0!
											#DIV/0!
											#DIV/0!
											#DIV/0!
											#DIV/0!
											#DIV/0!
											#DIV/0!
											#DIV/0!
											#DIV/0!
											#DIV/0!
											#DIV/0!
											#DIV/0!
											#DIV/0!
											#DIV/0!
											#DIV/0!
											#DIV/0!
											#DIV/0!
											#DIV/0!
											#DIV/0!
											#DIV/0!
											#DIV/0!
											#DIV/0!
											#DIV/0!
											#DIV/0!
											#DIV/0!
											#DIV/0!
											#DIV/0!
											#DIV/0!
											#DIV/0!
											#DIV/0!
											#DIV/0!
											#DIV/0!
											#DIV/0!
											#DIV/0!
											#DIV/0!
											#DIV/0!
											#DIV/0!
											#DIV/0!
											#DIV/0!
											#DIV/0!
											#DIV/0!
											#DIV/0!
											#DIV/0!
											#DIV/0!
											#DIV/0!
											#DIV/0!
											#DIV/0!
											#DIV/0!
											#DIV/0!
											#DIV/0!
											#DIV/0!
											#DIV/0!
											#DIV/0!
											#DIV/0!
											#DIV/0!
											#DIV/0!
											#DIV/0!
											#DIV/0!
											#DIV/0!
											#DIV/0!
											#DIV/0!
											#DIV/0!
											#DIV/0!
											#DIV/0!
											#DIV/0!
											#DIV/0!
											#DIV/0!
											#DIV/0!
											#DIV/0!
											#DIV/0!
											#DIV/0!
											#DIV/0!
											#DIV/0!
											#DIV/0!
											#DIV/0!
											#DIV/0!
											#DIV/0!
											#DIV/0!
											#DIV/0!
											#DIV/0!
											#DIV/0!
											#DIV/0!
											#DIV/0!
											#DIV/0!
											#DIV/0!
											#DIV/0!
											#DIV/0!
											#DIV/0!
											#DIV/0!
											#DIV/0!
											#DIV/0!
											#DIV/0!
											#DIV/0!
											#DIV/0!
											#DIV/0!
											#DIV/0!
											#DIV/0!
											#DIV/0!
											#DIV/0!
											#DIV/0!
											#DIV/0!
											#DIV/0!
											#DIV/0!
											#DIV/0!
											#DIV/0!
											#DIV/0!
											#DIV/0!
											#DIV/0!
											#DIV/0!
											#DIV/0!
											#DIV/0!
											#DIV/0!
											#DIV/0!
											#DIV/0!
											#DIV/0!
											#DIV/0!
											#DIV/0!
											#DIV/0!
											#DIV/0!
											#DIV/0!
											#DIV/0!
											#DIV/0!
											#DIV/0!
											#DIV/0!
											#DIV/0!
											#DIV/0!
											#DIV/0!
											#DIV/0!
											#DIV/0!
											#DIV/0!
											#DIV/0!
											#DIV/0!
											#DIV/0!
											#DIV/0!
											#DIV/0!
											#DIV/0!
											#DIV/0!
											#DIV/0!
											#DIV/0!
											#DIV/0!
											#DIV/0!
											#DIV/0!
											#DIV/0!
											#DIV/0!
											#DIV/0!
											#DIV/0!
											#DIV/0!
											#DIV/0!
											#DIV/0!
											#DIV/0!
											#DIV/0!
											#DIV/0!
											#DIV/0!
											#DIV/0!
											#DIV/0!
											#DIV/0!
											#DIV/0!
											#DIV/0!
											#DIV/0!
											#DIV/0!
											#DIV/0!
											#DIV/0!
											#DIV/0!
											#DIV/0!
											#DIV/0!
											#DIV/0!
											#DIV/0!
											#DIV/0!
											#DIV/0!
											#DIV/0!
											#DIV/0!
											#DIV/0!
											#DIV/0!
											#DIV/0!
											#DIV/0!
											#DIV/0!
											#DIV/0!
											#DIV/0!
											#DIV/0!
											#DIV/0!
											#DIV/0!
											#DIV/0!
											#DIV/0!
											#DIV/0!
											#DIV/0!
											#DIV/0!
											#DIV/0!
											#DIV/0!
											#DIV/0!
											#DIV/0!
											#DIV/0!
											#DIV/0!
											#DIV/0!
											#DIV/0!
											#DIV/0!
											#DIV/0!
											#DIV/0!
											#DIV/0!
											#DIV/0!
											#DIV/0!
											#DIV/0!
											#DIV/0!
											#DIV/0!
											#DIV/0!
											#DIV/0!
											#DIV/0!
											#DIV/0!
											#DIV/0!
											#DIV/0!
											#DIV/0!
											#DIV/0!
											#DIV/0!
											#DIV/0!
											#DIV/0!
											#DIV/0!
											#DIV/0!
											#DIV/0!
											#DIV/0!
											#DIV/0!
											#DIV/0!
											#DIV/0!
											#DIV/0!
											#DIV/0!
											#DIV/0!
											#DIV/0!
											#DIV/0!
											#DIV/0!
											#DIV/0!
											#DIV/0!
											#DIV/0!
											#DIV/0!
											#DIV/0!
											#DIV/0!
											#DIV/0!
											#DIV/0!
											#DIV/0!
											#DIV/0!
											#DIV/0!
											#DIV/0!
											#DIV/0!
											#DIV/0!
											#DIV/0!
											#DIV/0!
											#DIV/0!
											#DIV/0!
											#DIV/0!
											#DIV/0!
											#DIV/0!
											#DIV/0!
											#DIV/0!
											#DIV/0!
											#DIV/0!
											#DIV/0!
											#DIV/0!
											#DIV/0!
											#DIV/0!
											#DIV/0!
											#DIV/0!
											#DIV/0!
											#DIV/0!
											#DIV/0!

## Sheet: Sheet ACB
URL	SearchTerm	Title	Company/Dep.	Reviewed?	Reviewed By:	Author?	Sources listed?	Author cred	Sources #	Fact sheet	Peer reviewed sources #	Source Ratio	Google page #	Explanation or recommendation or both	Description	.com, .gov, .org...	Country of origin	SCORE											URL	Search term	Title	Company/Dep.	Reviewed?	Author?	Sources listed?	Sources #	Peer reviewed sources #	Google page #	Description	Explanation or recommendation or both	.com, .gov, .org...	Country of origin	SCORE
https://www.eatingwell.com/best-nutrients-for-gut-health-8574817#:~:text=One%20way%20to%20improve%20your,helping%20the%20gut%20run%20smoothly.	Gut	The Top 7 Nutrients to Support Gut Health, According to Dietitians	Eating well	yes	Maria L. Haddad-Garcia	Devinee Lingo, MS, RDN	no	1		no			1	Both	Popular	.com	USA												https://www.womenshealth.gov/healthy-eating/healthy-eating-and-women	All these words (Woman health diet) Language (English)	Healthy eating and women	U.S. department of health and human services		No	Yes			1	Government website
https://www.ncbi.nlm.nih.gov/pmc/articles/PMC9687867/	Gut	The Gut Microbiome and Female Health	Pubmed	yes		Siddiqui, R., Makhlouf, Z., Alharbi, A. M., Alfahemi, H., & Khan, N. A.	yes	1	114	no	112	1.01786	1	Both	Scientific	.gov	USA												https://www.webmd.com/women/ss/slideshow-women-superfoods	All these words (Woman health diet) Language (English)	Super Foods for Women	Web MD		Minesh Khatri, MD	Yes			1	Article
https://www.forbes.com/health/nutrition/best-foods-for-gut-health/	Gut	Best Foods For Gut Health	Forbes health	yes	Janese Laster, MD	Alice Kelly	yes	0	9	no	8	1.125	1	Both	Popular	.com	USA												https://www.womenshealth.gov/healthy-eating/how-eat-health/healthy-eating-plan-women	All these words (Woman health diet) Language (English)	Healthy eating plans for women	U.S. department of health and human services		No	Yes			1	Government website
https://www.eileenwestmd.com/gut-health/top-10-food-choices-for-womens-health/	Gut	Top 10 Food Choices for Women’s Health	Eileen west MD and associated: Ms. Medicine	no		Mary Hunt MS, RDN	no	1		no			1	Both	Medical	.com	USA												https://www.womenshealthmag.com/food/	All these words (Woman health diet) Language (English)	Food	Hearst magazines: Women's health		No	No			1	Sales: recipes
https://www.drstacysims.com/blog/what-women-need-to-know-about-the-gut-microbiome	Gut	What Women Need to Know About the Gut Microbiome	Dr. Stacy SIMS	no			no			no			1	Both	Blog	.com	??												https://www.eileenwestmd.com/gut-health/top-10-food-choices-for-womens-health/	All these words (Woman health diet) Language (English)	Top 10 Food Choices for Women’s Health	Eileen West MD and associates		Mary Hunt MS, RDN	No			1	Article: Womens care practice?
https://www.womenshealthnetwork.com/digestive-health/best-supplements-vitamins-for-gut-health/	Gut	Best supplements & vitamins for gut health	Womens health network	yes	Dr. Sharon Stills, NMD		no			no			1	Both	Organizational	.com	USA												https://www.nutrition.gov/topics/nutrition-life-stage/adults/women	All these words (Woman health diet) Language (English)	Women	Nutrition.gov : U.S. department of agriculture		No	No			1	Government website: Links
https://www.mothernutrient.com/collections/gut-health?srsltid=AfmBOor9I070_CHfrjIitbATdF_7W_OBoLHycHWhDQiZhNr21oTvgxDy	Gut	Gut health	Mother nutrient	no			no			no			1	Recommendation	Sales	.com	USA												https://www.eatright.org/for-women	All these words (Woman health diet) Language (English)	For Women	EatRight.org : Academy of Nutrition and Dietetics		No	No			1	Articles: Nutrition expert directory
https://www.everlywell.com/blog/vitamins-supplements/vitamins-for-digestion/?srsltid=AfmBOoqSGEUpDB6D7SRdhTITZsFu7VNB8aZEhve3WRNOOuxLQoIfdSYQ	Gut	Vitamins for Digestion: What to Know	Everlywell	yes	Jordan Stachel, MS, RDN, CPT		yes		27	no	27	1	1	Both	Blog	.com	??												https://www.womenshealthmag.com/uk/food/healthy-eating/	All these words (Woman health diet) Language (English)	Healthy eating	Hearst magazines: Women's health		No	No			1	Sales: Recipes
https://www.goodhousekeeping.com/health/diet-nutrition/g40629103/best-foods-for-gut-health/	Gut	12 Best Foods to Eat for Better Gut Health, According to Nutritionists	Hearst magazine	no		Valerie Agyeman RD	no	1		no			1	Both	Popular	.com	USA												https://youngwomenshealth.org/guides/healthy-eating/	All these words (Woman health diet) Language (English)	Healthy Eating	Center for young womens health: Division of Adolescent and Young Adult Medicine and the Division of Gynecology at Boston Children’s Hospital		No	No			1	Educational entity
https://draxe.com/nutrition/nutrient-deficiencies-in-women/	Gut	What You Need to Know About the Most Common Nutrient Deficiencies in Women	Dr. Axe	yes		Lillian Levy CHHC	no	1		no			2	Both	Organizational	.com	USA												https://www.eatforhealth.gov.au/food-essentials/how-much-do-we-need-each-day/sample-meal-plan-women	All these words (Woman health diet) Language (English)	Sample meal plan for women	Australian government : National health and medical research council, and Department of health and aged care		No	No			1	Government website
https://www.janicetraceynutrition.com/post/navigating-nutrient-absorption-a-vital-component-of-women-s-health-after-50	Gut	Nutrients For Women Over 50	Janice Tracey nutrition	no		Janice Tracey	no	0		no			2	Both	Popular	.com	Ireland												https://usa.menonova.com/?utm_source=google&utm_medium=cpc&utm_campaign=MenoNova_USA_1&utm_creative=MND&gad_source=1&gclid=CjwKCAjwuMC2BhA7EiwAmJKRrPgGPHkEUWvIHnMqsfvizvK0HAuf5mgMCldiIuMhasOdfAbptbnPhhoCMW4QAvD_BwE	All these words (Woman health diet) Language (English)	How much weight would you like to lose in your menopause stage?	Menonova: AppsForFit		No	No			1	Diet app add
https://www.ncbi.nlm.nih.gov/pmc/articles/PMC9311823/	Gut	Gut microbiome–micronutrient interaction: The key to controlling the bioavailability of minerals and vitamins?	Pubmed	yes		Monica Barone, Federica D'Amico, Patrizia Brigidi, Silvia Turroni	yes	1	82	no	82	1	2	Both	Scientific	.gov	USA												https://www.nhs.uk/live-well/eat-well/how-to-eat-a-balanced-diet/eight-tips-for-healthy-eating/	All these words (Woman health diet) Language (English)	8 tips for healthy eating	NHS		No	No			2	Government website: Article
https://www.sciencedirect.com/science/article/pii/S0271531721000580	Gut	Vitamins, the gut microbiome and gastrointestinal health in humans	Elsevier: Nutrition research	yes		Van T. Pham, Susanne Dold, Ateequr Rehman, Julia K. Bird, Robert E. Steinert	yes	1	188	no	188	1	2	Both	Scientific	.com	Dutch												https://www.nhlbi.nih.gov/health/educational/lose_wt/eat/calories.htm	All these words (Woman health diet) Language (English)	Healthy Eating Plan	NIH/U.S. Department of Health and Human Services: National heart, lung, and blood institute		No	No			2	Government website
https://zoe.com/learn/category/gut-health	Gut	Gut health	ZOE	no			no			no			2	Both	Popular	.com	UK												https://www.healthline.com/nutrition/weight-loss-for-women	All these words (Woman health diet) Language (English)	Top 23 Weight Loss Tips for Women	Healthline		Racheal Ajmera MS, RD	Yes			2	Article
https://www.cell.com/cell/fulltext/S0092-8674%2822%2900923-0	Gut	Gut bacterial nutrient preferences quantified in vivo	Elsevier: Cell	yes		Xianfeng Zeng, et Al.	yes	1	72	no	72	1	2	Both	Scientific	.com	Dutch												https://www.heartandstroke.ca/healthy-living/healthy-eating/healthy-eating-basics	All these words (Woman health diet) Language (English)	Healthy eating basics	Heart and Stroke Foundation of Canada		No	No			2	Article
https://alignlife.com/gut-health-digestion-and-nutrient-deficiencies/	Gut	Gut Health, Digestion, and Nutrient Deficiencies	Align life	no			no			no			2	Both	Medical	.com	USA												https://www.medicalnewstoday.com/articles/best-diet-for-women	All these words (Woman health diet) Language (English)	What is the best diet for women?	Medical news today: Healthline Media UK Ltd	Jillian Kubala MS, RD	Louisa richards	Yes			2	Article
https://www.hopkinsmedicine.org/health/wellness-and-prevention/the-brain-gut-connection	Gut	The brain-gut connection	John Hopkins medicine	yes			no			no			2	Both	Medical	.org	USA												https://www.healthhub.sg/live-healthy/diettoimprovewomenshealth	All these words (Woman health diet) Language (English)	Diet Tips for Women’s Health	Health hub		No	No			2	Article
https://www.sciencedirect.com/science/article/pii/S245196502100082X	Gut	Intestinal microbiota as a route for micronutrient bioavailability	Elsevier	yes		Noushin Hadadi, Vincent Berweiler, Haiping Wang, Mirko Trajkovski	yes	1	49	no	49	1	2	Both	Scientific	.com	Dutch												https://health.gov/myhealthfinder/pregnancy/nutrition-and-physical-activity/eat-healthy-during-pregnancy-quick-tips	All these words (Woman health diet) Language (English)	Eat Healthy During Pregnancy: Quick Tips	Office of Disease Prevention and Health Promotion, Office of the Assistant Secretary for Health, Office of the Secretary, U.S. Department of Health and Human Services	Yes	No	No			2	Government "microsite"
https://www.bmj.com/content/361/bmj.k2179	Gut	Role of the gut microbiota in nutrition and health	BMJ journal	yes		Valdes A M, Walter J, Segal E	yes	1	133	no	133	1	2	Both	Scientific	.com	Britain												https://news.harvard.edu/gazette/story/2024/06/women-who-follow-mediterranean-diet-live-longer/	All these words (Woman health diet) Language (English)	Women who follow Mediterranean diet live longer	The Harvard Gazette		No	Yes			2	Article
https://internationalprobiotics.org/home/pro-biotics-gut-microbiome-and-nutrient-absorption/	Gut	Pro-Biotics, Gut Microbiome and Nutrient Absorption	IPA international probiotics association	no		Satya S. Jonnalagadda, PhD, MBA, RDN	yes	1	11	no	11	1	3	Both	Organizational	.com	International												https://www.nhs.uk/live-well/eat-well/how-to-eat-a-balanced-diet/eating-a-balanced-diet/	All these words (Woman health diet) Language (English)	Eating a balanced diet	NHS		No	No			2	Government website: Article
https://www.womensrecovery.com/womens-rehab-blog/what-is-the-gut-brain-connection/	Gut	What Is the Gut-Brain Connection	Womens recovery	no			no			no			3	Both	Organizational	.com	USA												https://www.heart.org/en/healthy-living/healthy-eating/eat-smart/nutrition-basics/aha-diet-and-lifestyle-recommendations	All these words (Woman health diet) Language (English)	The American Heart Association Diet and Lifestyle Recommendations	American heart association	Yes	No	No			2	Article
https://russellhavranekmd.com/boost-your-nutrient-absorption/	Gut	How to Boost Your Nutrient Absorption	Russell Havranek, MD	no		Russell Havranek MD	no	1		no			3	Both	Medical	.com	USA												https://usa.menonova.com/?utm_source=google&utm_medium=cpc&utm_campaign=MenoNova_USA_1&utm_creative=MND_W&gad_source=1&gclid=CjwKCAjwuMC2BhA7EiwAmJKRrGPGXCN-Fdd1fuqMlUznNfnPeuUSopkhBh4H8Apw063DBK_H5A3qkxoCwIQQAvD_BwE	All these words (Woman health diet) Language (English)	How much weight would you like to lose in your menopause stage?	Menonova: AppsForFit		No	No			2	Diet app add
https://gutandhealth.co.uk/products/daily-multi-nutrient-for-women?srsltid=AfmBOorz2rb3i6i7OiK1Twa6W-lo2keL5hD0U2HN3tfhqtCv_W8cYDPB&selling_plan=4029120699&variant=45116311503035	Gut	Daily Multi Nutrient for Women	Gut and health	no			no			no			3	Both	Sales	.com	UK												https://www.betterhealth.vic.gov.au/health/healthyliving/healthy-eating	All these words (Woman health diet) Language (English)	Healthy eating and diet	The Victorian (Australian) government Department of Health	Yes	No	Yes			3	Government website: Article
https://www.mdpi.com/2072-6643/13/12/4384	Gut	Nutrient Intake and Gut Microbial Genera Changes after a 4-Week Placebo Controlled Galacto-Oligosaccharides Intervention in Young Females	MDPI	yes		Nikola Johnstone, et Al.	yes	1	65	no	56	1.16071	3	Both	Scientific	.com	Switzerland												https://www.hopkinsmedicine.org/health/wellness-and-prevention/nutrition-during-pregnancy	All these words (Woman health diet) Language (English)	Nutrition During Pregnancy	Johns Hopkins University		No	No			3	Article
https://www.amazon.com/Heal-Your-Gut-Cookbook-Nutrient-Dense/dp/1603585613	Gut	The Heal Your Gut Cookbook: Nutrient-Dense Recipes for Intestinal Health Using the GAPS Diet	Amazon prime	no			no			no			3	Both	Sales	.com	USA												https://www.myplate.gov/tip-sheet/healthy-eating-women-who-are-pregnant-or-breastfeeding	All these words (Woman health diet) Language (English)	Healthy Eating for Women Who Are Pregnant or Breastfeeding	Myplate: U.S. department of agriculture		No	Yes			3	Government website: Article
https://www.mdpi.com/2072-6643/16/9/1398	Gut	Effect of Sustainably Sourced Protein Consumption on Nutrient Intake and Gut Health in Older Adults: A Systematic Review	MDPI	yes		Debra Jones, et Al.	yes	1	89	no	85	1.04706	3	Both	Scientific	.com	Switzerland												https://www.thewomens.org.au/health-information/periods/healthy-periods/exercise-diet-periods	All these words (Woman health diet) Language (English)	Exercise, diet & periods	The royal womens hostpital, Victoria Australia		No	No			3	Article
https://www.cell.com/cell/pdf/S0092-8674(22)00923-0.pdf	Gut	Gut bacterial nutrient preferences quantified in vivo	Elsevier: Cell	yes		Xianfeng Zeng, Xi Xing, Meera Gupta, et Al.	yes	1	72	no	72	1	3	Both	Scientific	.com	Dutch												https://www.cnn.com/2024/05/31/health/mediterranean-diet-women-early-death-risk-wellness/index.html	All these words (Woman health diet) Language (English)	Mediterranean diet helps women live much longer, a large new study finds	CNN health		Sandee LaMotte	No			3	Article
https://www.amazon.com/GUT-HEALTH-DIET-nutrient-dense-improvement-ebook/dp/B0C1DH29LM	Gut	THE GUT HEALTH DIET: Guide for nutrient-dense recipes, digestion improvement and cure to leaky gut for women, men, kids and even toddlers explained	Amazon prime	no			no			no			3	Both	Sales	.com	USA												https://www.health.harvard.edu/womens-health/dash-diet-even-better-for-womens-hearts	All these words (Woman health diet) Language (English)	DASH diet even better for women's hearts		Toni Golen, MD	Maureen Salamon	Yes			3	Article
https://link.springer.com/article/10.1007/s13668-023-00453-4	Gut	Diet Gut Microbiota Axis in Pregnancy: A Systematic Review of Recent Evidence	Springer link	yes		Thubasni Kunasegaran, et AL.	yes	1	64	no	63	1.01587	3	Both	Scientific	.com	USA												https://www.prevention.com/food-nutrition/healthy-eating/g20443983/50-healthiest-foods-for-women/	All these words (Woman health diet) Language (English)	50 Foods the World’s Healthiest Women Eat Every Day	Prevention: Hearst Magazines		No	Yes			3	Article
https://www.womenshealthmag.com/health/a44075613/how-to-improve-gut-health/	Gut	How To Improve Gut Health: 9 Science-Backed Tips To Support Your Gut Flora Naturally	Hearst magazine: Womens health	no		Jessica Migala, Olivia Luppino	no	0		no			4	Both	Popular	.com	USA												https://www.heartandstroke.ca/healthy-living/healthy-eating	All these words (Woman health diet) Language (English)	Healthy eating	Heart and Stroke Foundation of Canada		No	No			3	Article
https://www.healthline.com/nutrition/vitamins-for-women	Gut	10 Supplements for Women: Do You Need Them (and Which Ones)?	Healthline	yes	Katchy W. Warwick	Jillian Kubala MS,RD	no	1		no			4	Both	Popular	.com	UK												https://www.ncbi.nlm.nih.gov/pmc/articles/PMC3471136/	All these words (Woman health diet) Language (English)	Essentials of Healthy Eating: A Guide	NIH: National library of medicine, Journal of midwifery & women's health		Skerrett, P. J., & Willett, W. C.	Yes			3	Primary source: Authors manuscript
https://deepblue.lib.umich.edu/handle/2027.42/147646	Gut	Assessing the Linkages Between a Processing-Based Dietary Index and Nutrient Intakes, Obesity, and the Gut Microbiome Among Bolivian Women in a Region Undergoing the Nutrition Transition	University of michigan library	no		Erica Cooper	yes	1	Accessed via institution	no			4	Both	Scientific	.edu	USA												https://www.bbcgoodfood.com/health/nutrition/eat-your-age	All these words (Woman health diet) Language (English)	What to eat for your age	Good food: Immediate Media Company Ltd	Kerry Torrens	Jo Williams	No			3	Article
https://drinkag1.com/	Gut	More in one nutrition	AGL	no			no			no			4	Both	Sales	.com	USA
https://www.nature.com/articles/s41467-022-28268-x	Gut	The gut hormone Allatostatin C/Somatostatin regulates food intake and metabolic homeostasis under nutrient stress	Springer: Nature communications	yes		Olga Kubrak, et Al.	yes	1	88	no	88	1	4	Both	Scientific	.com	USA
https://academic.oup.com/ismej/article/16/11/2479/7474077	Gut	Ecological memory of prior nutrient exposure in the human gut microbiome	Oxford academic: ISME journal	yes		Jeffrey Letourneau, et Al.	yes	1	67	no	67	1	4	Both	Scientific	.com	UK
https://thrivewellsolutions.com/lesson-7-leaky-gut-and-nutrient-absorption/	Gut	Thrivewell Solutions: Leaky Gut and Nutrient Absorption	Thrive well	no			no			no			4	Both	Sales	.com	USA												URL	Category	Title	Company/Dep.	Reviewed?	Author?	Sources listed?	Sources #	Peer reviewed sources #	Page #	Description		.com, .gov, .org...	Country of origin	SCORE
https://journals.asm.org/doi/10.1128/aem.01401-20	Gut	Gut Bacteria Mediate Nutrient Availability in Drosophila Diets	Applied and environmental microbiology	yes		Danielle Lesperance, Nichole Broderick	yes	1	61	no	61	1	4	Both	Scientific	.org	USA												https://www.womenshealth.gov/healthy-eating/healthy-eating-and-women	Woman women health diet : English	Healthy eating and women	U.S. department of health and human services		No	Yes			1	Government website
https://www.nutrition.org.uk/nutrition-for/women/nutrition-recommendations-for-women/	Gut	Recommendations for women	British nutrition foundation	no			no			no			4	Both	Organizational	.org	UK												https://www.womenshealth.gov/healthy-eating/how-eat-health/healthy-eating-plan-women	Woman women health diet : English	Healthy eating plans for women	U.S. department of health and human services		No	Yes			1	Government website
https://www.pnas.org/doi/full/10.1073/pnas.2117537119	Gut	The gut microbiome influences host diet selection behavior	PNAS	yes		Brian Trevelline, Kevin Kohl	yes	1	75	no	75	1	4	Both	Scientific	.org	USA												https://www.helpguide.org/wellness/nutrition/diet-and-nutrition-tips-for-women	Woman women health diet : English	Healthy Eating and Diet Tips for Women	Helpguide.org	Tami Best MS, RDN, CDN, IFNCP	Melinda Smith MA, Jeanne Segal PHD, Lawrence Robinson	No			1	Article
https://nutritionsource.hsph.harvard.edu/microbiome/	Gut	The microbiome	The nutrition source	no			yes		7	no	7	1	5	Both	Organizational	.com	USA												https://www.webmd.com/women/ss/slideshow-women-superfoods	Woman women health diet : English	Super Foods for Women	Web MD		Minesh Khatri, MD	Yes			1	Article
https://health.clevelandclinic.org/kiwi-benefits	Gut	6 Health Benefits of Kiwifruit	Cleveland clinic	no			no			no			5	Both	Medical	.org	USA												https://www.eileenwestmd.com/gut-health/top-10-food-choices-for-womens-health/	Woman women health diet : English	Top 10 Food Choices for Women’s Health	Eileen West MD and associates		Mary Hunt MS, RDN	No			1	Article: Womens care practice
https://www.acko.com/health-insurance/link-between-gut-health-and-nutrient-absorption-in-the-body/	Gut	The Link Between Gut Health and Nutrient Absorption in the Body	Acko	no			no			no			5	Both	Sales	.com	India												https://www.hopkinsmedicine.org/-/media/files/health/ebooks/healthy-eating-guide-women.ashx	Woman women health diet : English	Healthy eating made simple: A guide for women	Johns Hopkins medicine		No	No			1	PDF resource
https://camillestyles.com/wellness/stress-and-gut-health/	Gut	Could This Be Why You’re Always Bloated? A Nutritionist Weighs In	Camille styles	no		Edie Horstman	no	0		no			5	Both	Blog	.com	??												https://www.morelandobgyn.com/blog/womens-nutrition-what-is-considered-healthy-food	Woman women health diet : English	Women’s Nutrition: What is Considered “Healthy Food”?	Moreland OB-GYN Associates, S.C.		Moreland OB-GYN	No			1	Article: Womens care practice
https://www.gutnliver.org/journal/view.html?pn=current_issue&uid=2148&vmd=Full	Gut	Associations among the Duodenal Ecosystem, Gut Microbiota, and Nutrient Intake in Functional Dyspepsia	Gut and liver journal	yes		Sang Hoon Kim, et Al.	yes	1	30	no	30	1	5	Both	Scientific	.org	Korea												https://www.womenshealthmag.com/food/	Woman women health diet : English	Food	Hearst magazines: Women's health		No	No			1	Sales: recipes
https://fitbiomics.com/products/nella-gut-health-probiotic-for-digestion-sleep-energy?srsltid=AfmBOorMh_yAhXKIUqvHbzbRX4T4HX3Kn-r6FwRnw563HJJsqQbJTh7n	Gut	Nella	Fitbiomics	no			no			no			5	Both	Sales	.com	USA												https://www.bbcgoodfood.com/health/nutrition/balanced-diet-women	Woman women health diet : English	What is a balanced diet for women?	Good food: Immediate Media Company Ltd		Kerry Torrens	No			1	Article
https://onlinelibrary.wiley.com/doi/full/10.1111/aji.13802	Gut	Nutrition during pregnancy: Influence on the gut microbiome and fetal development	Wiley online library	yes		Gabriela Barrientos	yes	1	119	no	119	1	5	Both	Scientific	.com	USA												https://youngwomenshealth.org/guides/healthy-eating/	Woman women health diet : English	Healthy Eating	Center for young womens health: Division of Adolescent and Young Adult Medicine and the Division of Gynecology at Boston Children’s Hospital		No	No			1	Educational entity
https://www.amwayglobal.com/newsroom/support-a-balanced-gut-microbiome-and-gut-health-by-gut-priming/	Gut	Support a balanced gut microbiome and gut health by “gut priming”	Amway	yes		Elena Nekrasov: Senior Research Scientist & Clinical Investigator	yes	1		no			5	Both	Organizational	.com	USA												https://www.forhers.com/lp/wl-start-cobranded-glp1s?utm_source=google&utm_medium=cpc&utm_campaign=21395188535&utm_term=169379535808--kwd-10376161&utm_content=706685913087&mt=b&utm_platform=c&utm_product=nb_demeter&gad_source=1&gclid=CjwKCAjwuMC2BhA7EiwAmJKRrF7fBA9mCugO8txn0LS-jgmaaHMvtK9H5eAhOTZNCIjwlV_FqvKOFBoC0XwQAvD_BwE	Woman women health diet : English	Real weight loss starts here	Hims & Hers Health, Inc		No	No			1	Sales: Weight loss products/medication
https://wicworks.fns.usda.gov/resources/eye-nutrition-fiber	Gut	Eye on Nutrition: Fiber	U.S. Department of agriculture	yes			no			no			5	Both	Organizational	.com	USA												https://www.nutrition.org.uk/nutrition-for/women/	Woman women health diet : English	Women	British Nutrition Foundation		No	No			2	Article: Charitable foundation
https://www.medicalnewstoday.com/articles/270406	Gut	Why is avocado good for you?	Medical news today	yes	Katherine Marego LDN, RD	Megan Ware RDN,LD	no	1		no			5	Both	Medical	.com	UK												https://axiawh.com/resources/nutrition-and-womens-health/	Woman women health diet : English	he Importance of Nutrition for Women’s Health	Axia womens health		Jennifer Tinder MD	No			2	Article: Womens care practice
																													https://www.eatright.org/for-women	Woman women health diet : English	For Women	EatRight.org : Academy of Nutrition and Dietetics		No	No			2	Articles: Nutrition expert directory
																													https://gynobmedgroup.com/the-importance-of-nutrition-in-womens-health/	Woman women health diet : English	The Importance of Nutrition in Women’s Health	Gynecology and Obstetrics Medical Group		Dr. Essam Taymour	No			2	Article
																													https://www.nutrition.gov/topics/nutrition-life-stage/adults/women	Woman women health diet : English	Women	Nutrition.gov : U.S. department of agriculture		No	No			2	Government website: Links
																													https://www.afwomensmed.com/health-library/hw-view.php?DOCHWID=aa98646	Woman women health diet : English	Mediterranean Diet	Ignite Healthwise, LLC	Clincal review board	Ignite healthwise LLC staff	No			2	Article
																													https://www.ncbi.nlm.nih.gov/pmc/articles/PMC9134728/	Woman women health diet : English	Women’s health: optimal nutrition throughout the lifecycle	NIH: National library of medicine, European journal of nutrition		Edith J/M Feskens et Al.	Yes			2	Primary source
																													https://www.womenshealthmag.com/uk/food/healthy-eating/	Woman women health diet : English	Healthy eating	Hearst magazines: Women's health		No	No			2	Sales: Recipes
																													https://www.medicalnewstoday.com/articles/best-diet-for-women	Woman women health diet : English	What is the best diet for women?	Medical news today: Healthline Media UK Ltd	Jillian Kubala MS, RD	Louisa richards	Yes			2	Article
																													https://www.cdc.gov/womens-health/features/nwhw.html	Woman women health diet : English	Celebrating Women's Health Week!	CDC: US centers for disease control and prevention		No	No			2	Government website
																													https://bebalancedcenters.com/location/chandler/?utm_source=CBC&utm_medium=cpc&utm_campaign=chandler&gad_source=1&gclid=CjwKCAjwuMC2BhA7EiwAmJKRrHC2bCbYlhMkeugTE9Mu9zuWxiiHKEquCFQyvI9JTeLx1kTZTfjXZBoCt-sQAvD_BwE	Woman women health diet : English	Hormone Weight Loss in Chandler, AZ	BeBalanced natural weight loss center		No	No			2	Weight loss program
																													https://www.webmd.com/women/guide-chapter-womens-health-diet-exercise	Woman women health diet : English	Diet & Exercise	webMD		No	No			3	Links to articles
																													https://northshorehealth.org/womens-health-and-wellness/	Woman women health diet : English	Women’s Health and Wellness	NorthShore health centers		No	No			3	Article
URL	SearchTerm	Title	Company/Dep.	Reviewed?	Reviewed By:	Author?	Sources listed?		Sources #	Fact sheet	Peer reviewed sources #	Source Ratio	Google page #	Explanation or recommendation or both	Description	.com, .gov, .org...	Country of origin	SCORE											https://www.healthhub.sg/live-healthy/diettoimprovewomenshealth	Woman women health diet : English	Diet Tips for Women’s Health	Health hub		No	No			3	Article
https://www.miracleshealth.com/blog/the-role-of-nutrition-in-womens-health-a-holistic-practice	Holistic	The Role of Nutrition in Women's Health: A Holistic Practice	Miracles healthcare	no		Anu Gupta	no	0		no			1	Both	Medical	.com	India												https://www.healthline.com/nutrition/weight-loss-for-women	Woman women health diet : English	Top 23 Weight Loss Tips for Women	Healthline		Racheal Ajmera MS, RD	Yes			3	Article
https://www.healthfullynourished.com/about	Holistic	Holistic nutrition optimizes women’s health and lifestyle through various factors beyond food by addressing the root cause of underlying symptoms.	Healthfully nourished	no			no			no			1	Both	Medical	.com	USA												https://azgyn.com/blog/what-is-a-healthy-diet-for-women-these-days/	Woman women health diet : English	What Is a Healthy Diet for Women These Days?	Arizone gynecology consultants		No	No			3	Article: Womens care practice
https://juliaschwabtherapy.com/blog/the-power-of-holistic-nutrition/	Holistic	Nourishing the Mind, Body, and Soul: The Power of Holistic Nutrition	Julia Schwab therapy	no			no			no			1	Both	Blog	.com	USA												https://www.eatforhealth.gov.au/food-essentials/how-much-do-we-need-each-day/sample-meal-plan-women	Woman women health diet : English	Sample meal plan for women	Australian government : National health and medical research council, and Department of health and aged care		No	No			3	Government website
https://csnn.ca/distance-education/blog/a-holistic-approach-to-womens-health-understanding-the-most-common-womens-health-issues/	Holistic	A Holistic Approach to Women’s Health: Understanding the Most Common Women’s Health Issues	Canadian school of natural nutrition	no			no			no			1	Both	Organizational	.ca	Canada												https://familydoctor.org/40-womens-nutrition-metabolism-needs/	Woman women health diet : English	After 40: Women’s Nutrition and Metabolism Needs	American Academy of Family Physicians		Leisa Bailey, MD	No			3	Article
https://www.euromonitor.com/article/womens-health-achieving-optimal-wellness-through-nutrition	Holistic	Women’s Health: Achieving Optimal Wellness Through Nutrition	Euromonitor international	no		Maria Mascaraque	no	0		no			1	Both	Organizational	.com	England												https://www.vantagefit.io/blog/nutrition-for-women/	Woman women health diet : English	Nutrition For Women: Essential Nutrients, Diet Tips, And Meal Plans For The Working Woman			Mrityunjay Sahariah	No			3	Article
https://www.ncbi.nlm.nih.gov/pmc/articles/PMC9134728/	Holistic	Women’s health: optimal nutrition throughout the lifecycle	Pubmed: Springer	yes		Edith J. M. Feskens, et Al.	yes	1	192	no	145	1.32414	1	Both	Scientific	.gov	USA												https://www.center4research.org/postmenopausal-diet/	Woman women health diet : English	Diet Tips for Postmenopausal Women: Lessons from the Women’s Health Initiative	National Center for Health Research	Dr. Diana Zuckerman	lice Langford, Susan Dudley, PhD, and Jacqueline Britz	Yes			3	Article
https://karenthrelkelnd.com/blog/supplements-for-women/	Holistic	8 Supplements for Women to Fill Common Gaps in Nutrition to Maintain Optimal Health	Dr. Karen R Threlkel	no		Karen R Threlkel, ND	no	1		no			1	Recommendation	Blog	.com	USA		Or medical?										https://www.rupahealth.com/post/the-impact-of-diet-on-womens-health	Woman women health diet : English	The Impact of Diet on Women's Health	Rupa health		Dr. JheriAnne Preston ND, CNS	Yes			3	Article
https://www.healthywitheliana.com/	Holistic	Nourish Your Body from Within	Healthy with Eliana	no			no			no			1	Both	Medical	.com	??		Or sales?										https://www.forhers.com/lp/wl-start-cobranded-glp1s?utm_source=google&utm_medium=cpc&utm_campaign=21395188535&utm_term=169379535808--kwd-10376161&utm_content=706685913087&mt=b&utm_platform=c&utm_product=nb_demeter&gad_source=1&gclid=CjwKCAjwuMC2BhA7EiwAmJKRrGBarLzCr5DlS4yBqkIC2VCOS2-zmln3ARUYERh1dWPicFuTYLHIKRoC35sQAvD_BwE	Woman women health diet : English	Real weight loss starts here	Hims & Hers Health, Inc		No	No			3	Sales: Weight loss products/medication
https://thebeevent.com/what-are-the-best-superfoods-for-womens-health/	Holistic	What Are the Best Superfoods for Women’s Health?	The BE event	no			no			no			1	Both	Popular	.com	USA												https://synergywellnesscenterad.com/?campaignid=21582875885&adgroupid=166100068956&keyword=weight%20loss&device=c&gad_source=1&gclid=CjwKCAjwuMC2BhA7EiwAmJKRrM5UuPReFhc0mRICMsPa0dEAni5sz2bvDh9NDIlpdPYbM5nElOLChxoCKcYQAvD_BwE	Woman women health diet : English	Semaglutide Weight Loss Plan	Synergy wellness		No	No			3	Weight loss drug add
https://www.rupahealth.com/post/top-supplements-to-support-womens-health	Holistic	Top Supplements to Support Women's Health	Rupa health	no		Dr.Jaime Cloyd ND	yes	1	55	no	29	1.89655	1	Both	Organizational	.com	USA
https://www.womensholisticcounseling.com/nutrition-counseling/	Holistic	Nutrition	Womens holistic counseling and consulting LLC	no			no			no			2	Both	Medical	.com	USA												https://join.hmrprogram.com/revolution-signup/?utm_source=google&utm_medium=cpc&utm_campaign=e29search|prospecting|re-launch|comp|x&utm_content=standard|50|save|x|&hmrcoupon=JOIN&utm_campaign=23-NB-Revolution&utm_source=google&utm_medium=cpc&utm_content=ES&utm_term=dieting%20for%20women&gad_source=1&gclid=CjwKCAjwuMC2BhA7EiwAmJKRrBkjtJETm2tCF3XpmQ4L0zDRJCaxhjgYdyG2xuoWZSot9M0IQD_mixoCGxgQAvD_BwE	Woman women health diet : English	Dieting for women	HMR		No	No			3	Weight loss/meal plan program
https://www.nutritionist-resource.org.uk/memberarticles/womens-health-nutrient-needs-and-lifestyle-considerations	Holistic	Women's health: Nutrient needs and lifestyle considerations		yes		Karine Stephan MA (Hons), DipION, CNHC, mBANT	no	1		no			2	Both	Medical	.org	England		?
https://www.360girlsandwomen.com/	Holistic	SUE-ELLEN ANDERSON HAYNES MS, RDN, CDCES, CPT, LDN	360 girls + women	no			no			no			2	Recommendation	Medical	.com	USA		?
https://www.holisticwomenandfamilies.com/nutrition/nutritional-coaching/	Holistic	Nutritional Coaching	Holistic women and families natural health center	no			no			no			2	Both	Medical	.com	USA		?
https://whatlibertyate.com/nurturing-womens-health-and-well-being/	Holistic	Nurturing Women’s Holistic Health and Well-Being	What liberty ate	no		Monica Foley	no	0		no			2	Both	Popular	.com	??		?
https://www.thegoodtrade.com/features/best-womens-multivitamins/	Holistic	9 Best Natural Multivitamins For Women (Made With Organic Ingredients)	The good trade	no			no			no			2	Recommendation	Popular	.com	USA
https://cheers2chapter2.com/womens-health-over-50-a-holistic-approach	Holistic	Women’s Health Over 50: A Holistic Approach	Cheers to chapter 2	no		Dani Segal, PhD	no	1		no			2	Both	Popular	.com	??
https://www.innerlightne.com/post/nurturing-the-whole-woman-a-holistic-approach-to-healing-and-wellness	Holistic	Nurturing the Whole Woman: A Holistic Approach to Healing and Wellness	Light Counseling & Wellness	no		Christa DiCasparro	no	0		no			2	Both	Medical	.com	USA
https://www.ncbi.nlm.nih.gov/pmc/articles/PMC10672474/	Holistic	Nutrition and Mental Well-Being: Exploring Connections and Holistic Approaches	Pubmed	yes		Theodora Claudia Gheonea, et Al.	yes	1	88	no	88	1	2	Both	Scientific	.gov	USA
https://get2theroot.com/7-holistic-approaches-to-nutritional-imbalance/	Holistic	7 Holistic Approaches to Nutritional Imbalance	Hope for healing	no			no			no			2	Both	Organizational	.com	USA
https://blooma.com/blog/foundations-of-holistic-nutrition-in-pregnancy-and-beyond	Holistic	Foundations of Holistic Nutrition in Pregnancy and Beyond	Blooma	no		Alice Jones	no	0		no			3	Both	Blog	.com	USA
https://willner.com/articles/holistic-health-vitamins	Holistic	Holistic Health Vitamins and Supplements for Complete Wellness	Willner chemists	no		Arnie Gitomer, R.PH	no	1		no			3	Both	Sales	.com	USA
https://scholistico.com/naturopathic-medicine-womens-health/	Holistic	Naturopathic Medicine: A Holistic Approach to Women’s Health	Scholistico	no			no			no			3	Both	Organizational	.com	Canada
https://www.regenerativeholisticmedicine.com/holistic-nutrition	Holistic	Holistic Nutrition Therapy	Regenerative holsitic medicine	no		Brooke Hartley M.Ac, L.Ac, NTP	no	1		no			3	Both	Medical	.com	USA
https://www.corinnawood.com/blog/holistic-healing	Holistic	Holistic Healing for Earth-Based Women—9 Tenets	Corinna Wood: Holistic womens wisdom	no		Corinna Wood	no	0		no			3	Both	Blog	.com	USA
https://www.ariellemanganiellotherapy.com/services-holistic-nutrition	Holistic	Holistic nutrition	Arielle Manganiello therapy	no		Arielle Manganiello PhD, LPC, LPCC	no	1		no			3	Both	Medical	.com	USA
https://doctortaz.com/increase-these-breastfeeding-nutrients/	Holistic	Increase These Breastfeeding Nutrients | Holistic Medicine for Women	Dr. Taz integrative medicine	no		Dr. Taz Bhatia	yes	1	11	no	6	1.83333	3	Both	Medical	.com	USA
https://integrativewomenshealthinstitute.com/	Holistic	What is the right next step for your career in women's health and wellness?	The integrative health institute	no			no			no			3	Both	Organizational	.com	USA
https://www.rupahealth.com/post/an-integrative-medicine-approach-to-womens-health	Holistic	A Functional Medicine Approach to Women's Health	Rupa health	no		Dr. JheriAnne Preston ND, CNS	no	1	14	no	8	1.75	3	Both	Organizational	.com	USA
https://thebalancedwoman.com/services/nutrition/	Holistic	Nutrition	The balanced woman	no			no			no			3	Both	Medical	.com	USA
https://www.personalabs.com/blog/8-wonders-vitamin-e-does-for-the-female-body/?srsltid=AfmBOoojtVP7tRWnMQCWA-CeylCMh8cbg7hJI42ZvLVw3W_6wZJ-wAq-	Holistic	8 Wonders Vitamin E Does for the Female Body	Personal labs	no		Dr. Edward Salko BLS, ACLS, PALS, ATLS	no	1		no			4	Both	Medical	.com	USA
https://chronicallyholistic.com/how-to-work-with-me/	Holistic	What’s a Functional Nutritional Therapy Practitioner (FNTP)?	Chronically holistic	no		Kate Zink, FNTP	no	1		no			4	Both	Medical	.com	USA
https://www.facebook.com/holisticwomenscle/	Holistic	Holistic Women's CLE	Holistic Women's CLE	no			no			no			4	Recommendation	Medical	.com	USA
https://holisticintegrativewellness.com/iv-nutrient-therapy/	Holistic	IV Nutrient Therapy	Holistic integrative wellness centre	no			no			no			4	Recommendation	Medical	.com	USA
https://www.ihstx.org/holistic-health-wellness	Holistic	Holistic Health & Wellness solutions	Integrative Health Solutions LLC	no			no			no			4	Recommendation	Sales	.com	USA
https://www.otepotiintegrativehealth.co.nz/post/nurturing-womens-wellness-holistic-womens-health-clinic	Holistic	Nurturing Women's Wellness: Holistic Women's Health Clinic	Ōtepoti Integrative Health	no		Dr. Deborah Brunt, GP	no	1		no			4	Both	Medical	.co	New zealand
https://www.holisticheal.com/aminoassist-nutrient-absorption-supplement.html	Holistic	AminoAssist™ Nutrient Absorption 30 Capsules	Holistic health international	no			no			no			4	Recommendation	Sales	.com	International
https://www.instagram.com/hv_holistichealth/reel/C3nvZdevXDU/	Holistic	Top 3 nutrient insufficiencies in postpartum women	Instragram: Hv_holistichealth and Martina Harms	no			no			no			4	Recommendation	Popular	.com	??
https://www.pinterest.com/pin/141159769560057887/	Holistic	7 Nutrient-Dense Foods For Women (Top Micronutrients For Vitality)	Pinterest: Foodhow	no			no			no			4	Both	Popular	.com	??
https://www.instagram.com/p/CZd-__5oDzc/?img_index=1	Holistic	What is nutrient timing?	Instragram: Cleaearnshaw	no			no			no			4	Both	Popular	.com	??
https://www.afpafitness.com/product/holistic-nutritionist-certification/	Holistic	Holistic nutritionist certification	AFPA	no			no			no			5	Both	Sales	.com	USA
https://www.veroclinics.com/maximizing-nutrient-absorption-harnessing-the-power-of-iv-vitamin-therapy	Holistic	Maximizing Nutrient Absorption: Harnessing the Power of IV Vitamin Therapy		no			no			no			5	Both	Medical	.com	USA
https://www.tandfonline.com/doi/full/10.1080/10408398.2021.2012753	Holistic	The role of holistic nutritional properties of diets in the assessment of food system and dietary sustainability	Taylor and Francis online	yes		Lakshmi A. Dave, et Al.	yes	1	237	no	237	1	5	Both	Scientific	.com	International
https://heartofwellness.org/folate-an-important-nutrient-for-pregnant-women/	Holistic	Folate: An Important Nutrient for Pregnant Women	Heart of wellness	no			yes		2	no	1	0.5	5	Both	Medical	.org	USA
https://www.instagram.com/theautoimmunesolution/reel/C6rSC7GLPeG/	Holistic	PP nutrient deficiencies	Instagram	no		theautoimmunesolution	no	0		no			5	Both	Popular	.com	??		Sales or medical??
https://www.sciencedirect.com/science/article/pii/S2161831322012625	Holistic	Perspective: Reductionist Nutrition Research Has Meaning Only within the Framework of Holistic and Ethical Thinking	Elsevier	yes		Anthony Fardet, Edmond Rock	yes	1	120	no	119	1.0084	5	Both	Scientific	.com	Dutch
https://www.holisticheal.com/proteinassist-nutrient-absorption-spray-supplement.html	Holistic	Protein assist nutrient absorption spray	Holistic health international	no			no			no			5	Both	Sales	.com	International
https://www.xtend-life.com/products/total-balance-womens?srsltid=AfmBOoqJr-Y8cP3Um3CWrcqZT63rqMYm32wKqrunRsnFw0h1kVOu6PDQ	Holistic	Womens total balance	Xtend life	no			no			no			5	Recommendation	Sales	.com	USA
https://www.hindustantimes.com/lifestyle/health/how-can-women-obtain-adequate-nutrition-follow-these-healthy-eating-habits-101695787554787.html	Holistic	How can women obtain adequate nutrition? Follow these healthy eating habits	Hindustan times	no		Zarafshan Shiraz	no	0		no			5	Both	Popular	.com	India
https://www.instagram.com/p/CyoUVxIPcJQ/	Holistic	How to make a slow roasted leg of lamb	Instagram	no		Healthful naturally	no	0		no			5	Recommendation	Popular	.com	??

## Sheet: BKW
URL	Search term	Title	Company/Department	Reviewed?	Reviewed By	Author?	Sources Listed?	Sources #	Peer Reviewed Sources #	Google page #	Description	Explanation or Recommendation or Both	Web Domain	Country of Origin	SCORE
https://www.rupahealth.com/post/womens-micronutrients-by-age	micronutrients	Nutrients Women Should Supplement Based On Their Age	Rupa Health			Sarah Anderson NP, IFM	No			1	Popular	Both	.com	USA
https://www.ncbi.nlm.nih.gov/pmc/articles/PMC7400493/	micronutrients	Dietary Diversity and Micronutrients Adequacy in Women of Childbearing Age: Results from ELANS Study	National Library of Medicine	Yes		Georgina Gómez et al.	Yes	50	>= 42	1	Scientific	Explanation	.gov	USA
https://www.healthline.com/nutrition/micronutrients	micronutrients	Micronutrients: Types, Functions, Benefits and More	Healthline	Yes	John Bassham, Frank Crooks	Lizzie Streit	No			1	Popular	Explanation	.com	USA
https://www.who.int/health-topics/micronutrients#tab=tab_1	micronutrients	Micronutrients	World Health Organization				No			1	Organizational	Explanation	.int	Switzerland
https://www.ncbi.nlm.nih.gov/pmc/articles/PMC4245582/	micronutrients	Micronutrient Status in Female University Students: Iron, Zinc, Copper, Selenium, Vitamin B12 and Folate	National Library of Medicine	Yes		Flavia Fayet-Moore et al.	Yes	58	>= 55	1	Scientific	Explanation	.gov	USA
https://www.gssiweb.org/sports-science-exchange/article/micronutrient-considerations-for-the-female-athlete	micronutrients	Micronutrient Considerations for the Female Athlete	Gatorade Sports Science Institute			Alannah KA McKay PhD, Marc Sim PhD, Peter Peeling PhD	Yes	47	>= 44	1	Popular	Both	.org	USA
https://draxe.com/nutrition/nutrient-deficiencies-in-women/	micronutrients	What You Need to Know About the Most Common Nutrient Deficiencies in Women	Dr. Axe			Jillian Levy, CHHC	No			1	Popular	Both	.com	USA
https://blog.nasm.org/micronutrients	micronutrients	A Guide to Micronutrients: Examples, Recommendations, and Sources	NASM			Kat Barefield MS, RDN, NASM-CPT, CES, PES, ACSM-HFS	Yes	9	9	1	Popular	Both	.org	USA
https://www.fittr.com/article/important-vitamins-for-womens-health-39/	micronutrients	Important vitamins for women's health	FITTR			Praveena Kuchipudi	Yes	3	>= 2	1	Popular	Both	.com	India
https://www.nutritionnowcounseling.com/favorites/2019/5/25/micronutrients-and-fertility	micronutrients	Micronutrients and Fertility	Nutrition Now Counseling			Lauren Manaker MS RDN LD CLEC	No			1	Blog	Both	.com	USA
https://micronutrientforum.org/micronutrients101/	micronutrients	Micronutrients 101	Micronutrient Forum				Yes	24	>= 14	2	Organizational	Explanation	.org	Netherlands
https://www.issaonline.com/blog/post/nutrition-for-active-women-macro-micronutrient-essentials	micronutrients	Nutrition for Active Women: Macro & Micronutrient Essentials	ISSA			ISSA	Yes	7	>= 6	2	Organizational	Explanation	.com	USA
https://www.health.harvard.edu/staying-healthy/micronutrients-have-major-impact-on-health	micronutrients	Micronutrients have major impact on health	Harvard Health Publishing			Beverly Merz	No			2	Organizational	Both	.edu	USA
https://www.womensrunning.com/health/food/micronutrients-woman-pay-attention/	micronutrients	5 Micronutrients Every Woman Should Pay Attention To	Women's Running			Natalie Rizzo	No			2	Popular	Both	.com	USA
https://ourworldindata.org/micronutrient-deficiency	micronutrients	Micronutrient Deficiency	Our World in Data			Hannah Ritchie and Max Roser	Yes	10	>= 6	2	Organizational	Explanation	.org	England and Wales
https://www.amway.com/en_US//discover/nutrition/daily-nutritional-needs-women-and-men	micronutrients	Daily Nutrition Needs for Women and Men (And How They Differ)	Amway				No			2	Organizational	Recommendation	.com	USA
https://www.sciencedirect.com/science/article/pii/S0002916523282076	micronutrients	A life cycle micronutrient perspective for women’s health	ScienceDirect	Yes		Bartley Kellee A et al.	Yes	36	>= 29	2	Scientific	Explanation	.com	Netherlands
https://www.webmd.com/diet/what-to-know-about-micronutrients	micronutrients	What to Know About Micronutrients	WebMD	Yes	Kathleen M. Zelman, RD, LD, MPH	WebMD Editorial Contributor	Yes	5	>= 1	2	Organizational	Both	.com	USA
https://lpi.oregonstate.edu/mic/micronutrient-inadequacies/overview	micronutrients	Micronutrient Inadequacies in the US Population: an Overview	Oregon State University	Yes	Balz Frei, Ph.D.	Victoria J. Drake, Ph.D.	Yes	62	>= 50	2	Organizational	Explanation	.edu	USA
https://www.hardynutritionals.com/products/optimal-balance-for-women	micronutrients	Optimal Balance - For Women	Hardy Nutritionals				No			2	Sales	Recommendation	.com	Canada
https://www.womenshealthnetwork.com/nutrition/common-nutrient-deficiencies-in-women/	micronutrients	6 common nutrient deficiencies in women	Women's Health Network			Dr. Susan E. Brown, PhD	No			3	Organizational	Both	.com	USA
https://health.clevelandclinic.org/nutritional-needs-for-men-and-women	micronutrients	Do Men and Women Really Have Different Nutrition Needs?	Cleveland Clinic				No			3	Organizational	Both	.org	USA
https://www.nature.com/articles/s41430-019-0429-6	micronutrients	Dietary micronutrient intakes among women of reproductive age in Mumbai slums	Nature: European Journal of Clinical Nutrition	Yes		Rebecca L. Nunn et al.	Yes	60	>= 50	3	Scientific	Explanation	.com	UK
https://www.frontiersin.org/journals/nutrition/articles/10.3389/fnut.2022.806566/full	micronutrients	Priority Micronutrient Density in Foods	Frontiers	Yes		Ty Beal andFlaminia Ortenzi	Yes	58	>= 50	3	Scientific	Explanation	.org	Switzerland
https://nutritionsource.hsph.harvard.edu/vitamins/	micronutrients	Vitamins and Minerals	Harvard: The Nutrition Source	Yes			Yes	3	>= 2	3	Organizational	Explanation	.edu	USA
https://www.who.int/tools/elena/interventions/micronutrients-pregnancy	micronutrients	Multiple micronutrient supplementation during pregnancy	World Health Organization				Yes	6	6	3	Organizational	Recommendation	.int	Switzerland
https://study.com/academy/lesson/what-are-micronutrients-definition-types-foods-importance.html	micronutrients	Micronutrients Definition, Types & Examples	Study.com			Neel Solanki, John Koshuta, Amanda Robb	No			3	Popular	Explanation	.com	USA
https://nutritionguide.pcrm.org/nutritionguide/view/Nutrition_Guide_for_Clinicians/1342043/all/Nutritional_Requirements_throughout_the_Life_Cycle	micronutrients	Nutrition Guide for Clinicians	PCRM and Unbound Medicine inc				Yes	66	>= 56	3	Organizational	Explanation	.org	USA
https://drruscio.com/macro-vs-micro-nutrient/	micronutrients	Macro vs. Micronutrients: Do You Have Enough in Your Diet?	Dr. Ruscio			Dr. Michael Ruscio, DC	Yes	17	>=14	3	Popular	Both	.com	USA
https://lpi.oregonstate.edu/mic/micronutrient-inadequacies/remedy	micronutrients	Micronutrient Inadequacies: the Remedy	Oregon State University	Yes	Balz Frei, Ph.D.	Victoria J. Drake, Ph.D.	Yes	64	>=57	3	Organizational	Explanation	.edu	USA
https://www.sciencedirect.com/topics/food-science/micronutrient	micronutrients	Micronutrient	ScienceDirect				No			4	Scientific	Explanation	.com	Netherlands
https://www.amazon.com/Micronutrients-Multivitamin-Supplement-Hormone-Balancing-Clinically/dp/B07PRQ7D14	micronutrients	Women's Optimal Balance Micronutrients Multivitamin Mineral Supplement for Women with royal jelly as a hormone-balancing factor. Highly absorbable, balanced, bioavailable micronutrients	Amazon				No			4	Sales	Recommendation	.com	USA
https://www.cambridge.org/core/journals/public-health-nutrition/article/consumption-of-multiple-micronutrients-or-smallquantity-lipidbased-nutrient-supplements-containing-iodine-at-the-recommended-dose-during-pregnancy-compared-with-iron-and-folic-acid-does-not-affect-womens-urinary-iodine-concentration-in-rural-malawi-a-secondary-outcome-analysis-of-the-ilins-dyad-trial/2D05D4C0F5B4A903B3F6AF4E2…	micronutrients	Consumption of multiple micronutrients or small-quantity lipid-based nutrient supplements containing iodine at the recommended dose during pregnancy, compared with iron and folic acid, does not affect women’s urinary iodine concentration in rural Malawi: a secondary outcome analysis of the iLiNS DYAD trial	Cambridge University Press: Public Health Nutrition	Yes		Seth Adu-Afarwuah et al.	Yes	53	>= 47	4	Scientific	Explanation	.org	England
https://www.vitalabo.com/info/magazine/micronutrients-for-women	micronutrients	Micronutrients for Women	Vital Abo				No			4	Sales	Both	.com	Austria
https://thesmooco.com/blogs/blog/women-arent-getting-enough-micronutrients?srsltid=AfmBOorKkSijM9LHwQu3HwF4G29_Sk-OimC93YvxD6k3DFQqQp8hkiY4	micronutrients	Micronutrient Deficiency In Women: What You Eat To Get A Healthy Life	S'moo				No			4	Popular	Both	.com	USA
https://www.betterhealth.vic.gov.au/health/healthyliving/Vitamins-and-minerals	micronutrients	Vitamins and minerals	BetterHealth Channel	Yes			Yes	3	>= 0	4	Organizational	Explanation	.gov.au	Australia
https://assets.speakcdn.com/Assets/2606/0e2747563_1388159319_355womenshealthinformationflyer1113-pdf.pdf	micronutrients	The Role of Micronutrients in Women's Health	SpectraCell Laboratories				No			4	Organizational	Both	.com	USA
https://www.healthline.com/health/pregnancy/nutrition	micronutrients	Nutritional Needs During Pregnancy	Healthline	Yes	Miho Hatanaka, RDN, L.D.	Catherine Clark	No			4	Popular	Both	.com	USA
https://www.wildnutrition.com/products/food-grown-daily-multi-nutrient-womens?srsltid=AfmBOoqy1zLvOcFSW3WXpLmFAS56YSBAQ02miEv3lcc-5SF2srFcgrdv	micronutrients	Food-Grown® Women's Daily Multi Nutrient	Wild Nutrition				No			4	Sales	Recommendation	.com	UK
https://www.womenshealthmag.com/uk/food/healthy-eating/a32079651/micronutrients/	micronutrients	Micronutrients: 5 deficiencies that could be sabotaging your fitness goals	Women's Health Mag			Emily Pritchard	No			4	Popular	Both	.com	USA
https://www.nourishedbyaly.com/blog/micronutrients-womens-health-hormones	micronutrients	Tiny but Mighty: The Essential Micronutrients Every Woman Needs	Nourished by Aly				No			5	Blog	Both	.com	USA
https://www.allthatgrows.in/blogs/posts/women-healthcare-6-essential-nutrients-women-need?srsltid=AfmBOoqRgCmLfZT5BBP-KwEAQHnG2_xnyU0CkR223jW5ZHZs-83kMhz2	micronutrients	6 Essential Nutrients Every Woman Needs	All that Grows				No			5	Popular	Both	.in	India
https://nutritionmeetsfoodscience.com/2022/04/06/nutritional-requirements-of-women/	micronutrients	Nutritional Requirements of Women	PFNDAI			Ms. Prerana Patil	Yes	9	>= 0	5	Organizational	Both	.com	India
https://www.thelancet.com/journals/lanplh/article/PIIS2542-51962300006-2/fulltext	micronutrients	Estimated micronutrient shortfalls of the EAT–Lancet planetary health diet	The Lancet	Yes		Ty Beal, PhD et al.	Yes	29	>= 25	5	Scientific	Explanation	.com	UK
https://en.wikipedia.org/wiki/Nutrient	micronutrients	Nutrient	Wikipedia				Yes	52	>= 14	5	Popular	Explanation	.org	USA
https://www.crnusa.org/access/Nutrient-gaps-and-supplements	micronutrients	Nutrient gaps and how dietary supplements can help fill them	CRN				Yes	29	>= 24	5	Organizational	Explanation	.org	USA
https://www.ifm.org/news-insights/hidden-hunger-micronutrient-deficiencies/	micronutrients	The Hidden Hunger: Micronutrient Deficiencies	The Institute for Functional Medicine				Yes	17	>= 12	5	Organizational	Explanation	.org	USA
https://journals.plos.org/plosone/article?id=10.1371/journal.pone.0296831	micronutrients	Nutrient density of Bangladeshi foods and its application in planning diet for pregnant women	Plos One	Yes		Nazma Shaheen et al.	Yes	35	>= 30	5	Scientific	Explanation	.org	USA
https://southgaspineandjoint.com/6-essential-minerals-for-womens-health/	micronutrients	6 Essential Minerals for Women’s Health	South Georgia Spine, Joint & Rehab Center				No			5	Popular	Both	.com	USA
https://www.eatforhealth.gov.au/nutrient-reference-values/chronic-disease/micronutrients-dietary-fibre	micronutrients	Nutrient Reference Values	Eat For Health				No			5	Organizational	Both	.gov.au	Australia
https://pubmed.ncbi.nlm.nih.gov/34952801/	sleep	Sleep duration and quality are associated with nutrient intake in elite female athletes	National Library of Medicine	Yes		Dominique Condo et al.	No			1	Scientific	Explanation	.gov	USA
https://healthandher.com/en-us	sleep	Health & Her The comprehensive toolkit for your peri and menopause journey	Health & Her				No			1	Sales	Recommendation	.com	UK
https://www.sciencedirect.com/science/article/pii/S1440244021005363	sleep	Sleep duration and quality are associated with nutrient intake in elite female athletes	ScienceDirect	Yes		Dominique Condo et al.	Yes	30	30	1	Scientific	Explanation	.com	Netherlands
https://www.ncbi.nlm.nih.gov/pmc/articles/PMC9028006/	sleep	Sleep Quality and Nutrient Intake in Japanese Female University Student-Athletes: A Cross-Sectional Study	National Library of Medicine	Yes		Fumi Hoshino et al.	Yes	35	>= 33	1	Scientific	Explanation	.gov	USA
https://www.nature.com/articles/s41598-023-42661-6	sleep	Association between patterns of nutrient intake and circulating vitamin D with sleep status among Iranian adults	Nature: Scientific Reports	Yes		Parisa Rouhani et al.	Yes	69	>= 67	1	Scientific	Explanation	.com	UK
https://www.hardynutritionals.com/products/optimal-balance-for-women	sleep	Optimal Balance - For Women	Hardy Nutritionals				No			1	Sales	Recommendation	.com	Canada
https://www.columbiadoctors.org/news/eat-right-sleep-right	sleep	Eat Right to Sleep Right	Columbia University Irving Medical Center			Marie-Pierre St-Onge, PhD	No			1	Organizational	Both	.org	USA
https://sleep.biomedcentral.com/articles/10.1186/s41606-023-00090-4	sleep	The effect of nutrition and physical activity on sleep quality among adults: a scoping review	Biomed Central: Sleep Science and Practice	Yes		Nawaf W. Alruwaili et al.	Yes	86	86	1	Scientific	Explanation	.com	UK
https://www.womansworld.com/wellness/sleep/vitamin-mineral-deficiencies-sleep	sleep	Can’t Fall Asleep? One of These Vitamin or Mineral Deficiencies May Be the Culprit	Woman's World			Jenna Cartusciello	No			1	Popular	Both	.com	USA
https://samhealth.org/news/cant-sleep-these-5-essential-nutrients-can-help/	sleep	Can’t Sleep? These 5 Essential Nutrients Can Help	Samaritan Health Services				No			2	Organizational	Both	.org	USA
https://www.sleepfoundation.org/nutrition/food-and-drink-promote-good-nights-sleep	sleep	The Best Foods To Help You Sleep	Sleep Foundation	Yes	Dr. Lulu Guo	Eric Suni	Yes	16	>= 15	2	Organizational	Both	.org	USA
https://www.sciencedirect.com/science/article/pii/S1440244021005363	sleep	Sleep duration and quality are associated with nutrient intake in elite female athletes	ScienceDirect	Yes		Dominique Condo et al.	Yes	30	30	2	Scientific	Explanation	.com	Netherlands
https://www.cnet.com/health/sleep/eat-your-way-to-quality-sleep-with-these-7-expert-approved-foods/	sleep	Eat Your Way to Quality Sleep With These 7 Expert-Approved Foods	CNET			Mercey Livingston	No			2	Popular	Recommendation	.com	USA
https://sleepreviewmag.com/sleep-disorders/breathing-disorders/obstructive-sleep-apnea/nutrition-impact-sleep-disorders/	sleep	How Does Nutrition Impact Sleep Disorders?	Sleep Review Mag			Jose Colon, MD, MPH	Yes	49	>= 48	2	Organizational	Both	.com	USA
https://www.ahajournals.org/doi/10.1161/JAHA.119.014587	sleep	Measures of Poor Sleep Quality Are Associated With Higher Energy Intake and Poor Diet Quality in a Diverse Sample of Women From the Go Red for Women Strategically Focused Research Network	Journal of the American Heart Association	Yes		Faris M. Zuraikat, PhD	Yes	52	>= 51	2	Scientific	Explanation	.org	USA
https://health.clevelandclinic.org/foods-that-help-you-sleep	sleep	6 Foods That Help You Sleep	Cleveland Clinic				No			2	Organizational	Both	.org	USA
https://www.jsams.org/article/S1440-2440(21)00536-3/fulltext	sleep	Sleep duration and quality are associated with nutrient intake in elite female athletes	JSAMS	Yes		Dominique Condo et al.	Yes	30	30	2	Scientific	Explanation	.org	Australia
https://www.news-medical.net/news/20190610/Poor-sleep-linked-to-a-lack-of-essential-vitamins-and-minerals.aspx	sleep	Poor sleep linked to a lack of essential vitamins and minerals	News Medical	Yes	Kate Anderton, B.Sc. (Editor)	Lois Zoppi, B.A.	Yes	1	1	2	Popular	Explanation	.net	UK and Australia
https://www.researchgate.net/publication/356648009_Sleep_duration_and_quality_are_associated_with_nutrient_intake_in_elite_female_athletes	sleep	Sleep duration and quality are associated with nutrient intake in elite female athletes	ResearchGate	Yes		Dominique Condo et al.		32	>= 31	2	Scientific	Explanation	.net	Germany
https://healthandher.com/en-us	sleep	Health & Her The comprehensive toolkit for your peri and menopause journey	Health & Her				No			3	Sales	Recommendation	.com	UK
https://www.healthline.com/health/vitamin-deficiency-in-women	sleep	Iron, Folate, and Other Essential Vitamins You're Not Getting Enough of (and Really Should)	Healthline	Yes	Debra Rose Wilson, Ph.D., MSN, R.N., IBCLC, AHN-BC,	Rachel Nall, MSN, CRNA	Yes	15	>= 2	3	Popular	Both	.com	USA
https://www.researchgate.net/figure/Energy-Nutrient-and-Food-Intakes-of-495-Women_tbl2_339337578	sleep	Figure - available via license: Creative Commons Attribution-NonCommercial-NoDerivatives 4.0 International	ResearchGate	Yes		Faris Zuraikat et al.	No			3	Scientific	Explanation	.net	Germany
https://www.jsams.org/article/S1440-2440(21)00536-3/pdf	sleep	Sleep duration and quality are associated with nutrient intake in elite female athletes	Journal of Science and Medicine in Sport	Yes		Dominique Condo et al.	Yes	30	30	3	Scientific	Explanation	.org	Australia
https://www.sleepfoundation.org/nutrition/healthy-bedtime-snacks	sleep	Healthy Bedtime Snacks To Eat Before Sleep	Sleep Foundation	Yes	Dr. Lulu Guo	Danielle Pacheco	Yes	9	>= 8	3	Organizational	Both	.org	USA
https://www.mdpi.com/2072-6643/15/10/2276	sleep	Dietary Nutrient Intake and Sleep	MDPI	Yes		Georgia Trakada	Yes	6	6	3	Scientific	Explanation	.com	Switzerland
https://health.clevelandclinic.org/can-vitamins-and-supplements-help-you-sleep	sleep	Can Vitamins and Supplements Help You Sleep?	Cleveland Clinic				No			3	Organizational	Both	.org	USA
https://www.cnet.com/health/sleep/could-a-lack-of-these-vitamins-be-the-reason-for-your-restless-nights/	sleep	Could a Lack of These Vitamins Be the Reason for Your Restless Nights?	CNET			Michelle Honeyager	No			3	Popular	Both	.com	USA
https://www.webmd.com/sleep-disorders/supplements-and-energy-what-to-know	sleep	Can Supplements Improve Your Energy?	WebMD	Yes	Jennifer Robinson, MD	Shishira Sreenivas	Yes	6	>= 0	3	Organizational	Both	.com	USA
https://healthmatch.io/insomnia/vitamins-that-cause-insomnia	sleep	5 Vitamins That May Be Causing Insomnia Or Affecting Your Sleep	HealthMatch	Yes	Dr. Siawchwin Lee, FRACGP, BM (Soton)	HealthMatch Staff	Yes	14	>= 12	3	Organizational	Both	.io	Australia
https://ouci.dntb.gov.ua/en/works/40DLBXm4/	sleep	Sleep Quality and Nutrient Intake in Japanese Female University Student-Athletes: A Cross-Sectional Study	OUCI	Yes		Fumi Hoshino et al.	Yes	35	>= 33	4	Scientific	Explanation	.gov.ua	Ukraine
https://www.washingtonpost.com/lifestyle/wellness/morning-or-night-with-food-or-without-answers-to-your-questions-about-taking-supplements/2019/02/04/5fcec02a-2577-11e9-81fd-b7b05d5bed90_story.html	sleep	Morning or night? With food or without? Answers to your questions about taking supplements.	The Washington Post							4	Popular		.com	USA
https://www.eatingwell.com/article/7910275/what-to-eat-drink-when-you-didnt-get-enough-sleep/	sleep	What to Eat and Drink When You Didn't Get Enough Sleep, According to a Dietitian	EatingWell	Yes	Christa Brown, M.S., RDN, LD	Jessica Ball, M.S., RD	No			4	Popular	Both	.com	USA
https://www.news-medical.net/news/20230421/Analysis-reveals-relationship-between-nutrient-consumption-and-sleep-timing.aspx	sleep	Analysis reveals relationship between nutrient consumption and sleep timing	News Medical	Yes	Emily Henderson, B.Sc.		Yes	1	>=0	4	Popular	Explanation	.net	UK and Australia
https://www.healthline.com/nutrition/10-reasons-you-are-tired	sleep	Why Am I So Tired? 12 Reasons (Plus Solutions)	Healthline	Yes	Nick Villalobos, MD	Jillian Kubala, MS, RD and Franziska Spritzler	No			4	Popular	Both	.com	USA
https://www.betterhealth.vic.gov.au/health/healthyliving/food-and-your-life-stages	sleep	Food and your life stages	BetterHealth Channel				Yes	4	>=0	4	Organizational	Explanation	.gov.au	Australia
https://www.forbes.com/health/womens-health/best-supplements-for-women/	sleep	A Guide To The Best Supplements For Women In 2024	Forbes Health	Yes	Adrienne Youdim, M.D., F.A.C.P.	Heidi Borst	Yes	14	>=1	4	Popular	Recommendation	.com	USA
https://www.mdpi.com/2072-6643/16/5/612	sleep	Sleep Quality, Nutrient Intake, and Social Development Index Predict Metabolic Syndrome in the Tlalpan 2020 Cohort: A Machine Learning and Synthetic Data Study	MDPI	Yes		Guadalupe Gutiérrez-Esparza et al.	Yes	102	>=101	4	Scientific	Explanation	.com	Switzerland
https://www.frontiersin.org/journals/nutrition/articles/10.3389/fnut.2023.1166699/full	sleep	The interplay between macronutrients and sleep: focus on circadian and homeostatic processes	Frontiers	Yes		Elena Gangitano et al.	Yes	188	188	4	Scientific	Explanation	.org	Switzerland
https://thisisneeded.com/products/womens-health-plan?srsltid=AfmBOorVY9nFkYaVk9kxlKsAT-BZ68_okpyWL22Cxqx-FuIHJzPShMmN	sleep	The Women's Health Plan	This is Needed				No			4	Sales	Recommendation	.com	USA
https://www.verywellhealth.com/selenium-supplement-for-better-sleep-7485551	sleep	Should You Take Selenium Supplements for Better Sleep?	Verywell Health	Yes	Nick Blackmer	Stephanie Brown	Yes	4	>= 3	5	Popular	Recommendation	.com	USA
https://www.goodrx.com/well-being/sleep/what-to-eat-before-bed	sleep	The 8 Best (and 4 Worst) Things to Eat and Drink Before Bed	GoodRx Health	Yes	Laura M. Ali, MS, RDN, LDN	Patricia Pinto-Garcia, MD, MPH	Yes	2	>=1	5	Popular	Recommendation	.com	USA
https://us.amazon.com/Persona-Premium-Vitamin-Doctor-Designed-Nutrient/dp/B08F312SQ1	sleep	Persona Sleep Premium Daily Vitamin Packs | Doctor-Designed Nutrient Blends for Better, Deeper Sleep | 28 Day Supply | 3 Pill Blend: Melatonin, Ashwagandha, Herbal Rest Blend	Amazon				No			5	Sales	Recommendation	.com	USA
https://www.myvitamins.com/articles/health/is-a-vitamin-deficiency-making-you-tired/	sleep	Can’t Stop Yawning? Here Are The Top Vitamins For Tiredness	My Vitamins			Katie Lambert	Yes	3	>=1	5	Popular	Recommendation	.com	USA
https://www.nurturechildrenshealth.com/blog/signs-of-nutritional-deficiencies-in-children/	sleep	Signs of Nutritional Deficiencies in Children	Nurture Children's Health				Yes	16	>= 10	5	Popular	Explanation	.com	Australia
https://www.jstage.jst.go.jp/article/jnsv/60/2/60_114/_article	sleep	Effects of Nutrient Composition of Dinner on Sleep Architecture and Energy Metabolism during Sleep	Journal of Nutritioal Science and Vitaminology	Yes		Katsuhiko Yajima et al.	Yes	46	>= 43	5	Scientific	Explanation	.jst.go.jp	Japan
https://www.mayoclinic.org/drugs-supplements-folate/art-20364625	sleep	Folate (folic acid)	Mayo Clinic			Mayo Clinic Staff	Yes	5	>= 0	5	Organizational	Both	.org	USA
https://www.safesleepspace.com.au/blogs/news/the-unknown-essential-nutrient-for-a-healthy-mum-and-bub-during-pregnancy-breastfeeding	sleep	The unknown essential nutrient for a healthy Mum and Bub during pregnancy & breastfeeding	Safe Sleep Space				Yes	14	>=11	5	Popular	Both	.com.au	Australia
https://www.semanticscholar.org/paper/Nutrient-intake%2C-meal-timing-and-sleep-in-elite-Falkenberg-Aisbett/6f4a9bf6fb1e5ebe3ac99255859fa62f73dc8081	sleep	Nutrient intake, meal timing and sleep in elite male Australian football players.	Semantic Scholar	Yes		Emma Falkenberg et al.	Yes	30	>= 26	5	Scientific	Explanation	.org	USA

## Sheet: VC
URL	SearchTerm	Title	Company/Dep.	Reviewed?	Reviewed by?	Author?	Sources listed?	Sources #	Fact Sheet	Peer reviewed sources #	Source Ratio	Google page #	Explanation, Reccomenation, or Both?	Description	.com, .gov, .org...	Country of origin	SCORE
https://www.healthline.com/health/healthy-eating/7-nutrients-young-women-need-more-of	Weight, Nutrient	A Guide to Nutrients for Females at any Age	Healthline	yes	Megan Soliman, MD	Alina Sharon	yes	15	no	8	0.533333	1	Explanation	Popular	.com	US
https://www.eatright.org/health/wellness/weight-and-body-positivity/essential-nutrients-for-women-while-cutting-calories	Weight, Nutrient	Essential Nutrients for Women while Cutting Calories	Academy of Nutrition and Dietetics	yes	n/a	n/a	no	0	no	0	0	1	Explanation	Popular	.org	US
https://www.nutrition.org.uk/nutrition-for/women/nutrition-recommendations-for-women/	Weight, Nutrient	Nutrition Recommendations for Women	British Nutrition Foundation	no	n/a	n/a	no	0	no	0	0	1	Both	Organizational	.org	UK
https://www.amazon.com/GNC-Womens-Vitapak-Program-Metabolism/dp/B0867DR5FS	Weight, Nutrient	GNC Women's Energy & Metabolism Vitapak | Complete Nutrient System Designed for Women | Supports Increased Energy & Metabolism Plus Performance & Focus | 30 Count	GNC	no	n/a	n/a	no	0	no	0	0	1	Neither	Sale	.com	?
https://www.ncbi.nlm.nih.gov/pmc/articles/PMC9134728/	Weight, Nutrient	Women’s health: optimal nutrition throughout the lifecycle	PubMed	yes	n/a	Edith Feskens et al.	yes	192	no	149	0.776042	1	Explanation	Scientific	.nih.gov	US
https://www.sciencedirect.com/science/article/abs/pii/S0002822321131943	Weight, Nutrient	Nutrient Intake and Weight Response of Women on Weight-Control Diets	ScienceDirect	yes	n/a	Kathleen Lewis, Margaret Doyle Ph.D.	no	0	no	0	#DIV/0!	1	Explanation	Scientific	.com	US
https://ssihi.uci.edu/2024/02/29/nutrition-for-womens-health-focus-on-protein/	Weight, Nutrient	Nutrition for Women's Health: Focus on Protein	UCI Susan Samueli Integrative Health Institute (SSIHI)	no	n/a	Karen Lindsay PhD, RDN	yes	6	no	5	0.833333	1	Explanation	Scientific	.edu	US
https://www.nal.usda.gov/human-nutrition-and-food-safety/dri-calculator	Weight, Nutrient	DRI Calculator for Healthcare Professionals	USDA	no	n/a	n/a	no	0	no	0	#DIV/0!	1	Neither	Organizational	.gov	US
https://www.ncbi.nlm.nih.gov/pmc/articles/PMC6950012/	Weight, Nutrient	Comparison of Dietary Micronutrient Intakes by Body Weight Status among Mexican-American and Non-Hispanic Black Women Aged 19-39 Years: An Analysis of NHANES 2003-2014	PubMed Central	yes	n/a	Jialiang Liu et al.	yes	48	no	42	0.875	1	Explanation	Scientific	.gov	?
https://www.mayoclinic.org/healthy-lifestyle/weight-loss/in-depth/weight-loss/art-20044318	Weight, Nutrient	Weight loss: Feel Full on Fewer Calories	Mayo Clinic	no	n/a	Mayo Clinic Staff	no	0	no	0	#DIV/0!	1	Explanation	Organizational	.org	US
https://familydoctor.org/40-womens-nutrition-metabolism-needs/	Weight, Nutrient	After 40: Women’s Nutrition and Metabolism Needs	American Academy of Family Physicians	yes	Leisa Bailey, MD	familydoctor.org editorial staff	yes	1	no	0	0	1	Both	Organizational	.org	?
https://draxe.com/nutrition/nutrient-deficiencies-in-women/	Weight, Nutrient	What You Need to Know About the Most Common Nutrient Deficiencies in Women	Dr. Axe	no	n/a	Jillian Levy, CHHC	no	0	no	0	#DIV/0!	2	Explanation	Popular	.com	US
https://health.clevelandclinic.org/nutritional-needs-for-men-and-women	Weight, Nutrient	Do Men and Women Really Have Different Nutrition Needs	Cleveland Clinic	no	n/a	n/a	no	0	no	0	#DIV/0!	2	Both	Organizational	.org	US
https://www.healthline.com/nutrition/most-weight-loss-friendly-foods	Weight, Nutrient	16 of the Best Foods for Your Healthy Weight Journey	Healthline	yes	Alissa Palladino, MS, RDN, LD, CPT	Lisa Wartenberg, MFA, RD, LD	yes	30	no	29	0.966667	2	Explanation	Popular	.com	US
https://www.eatforhealth.gov.au/food-essentials/how-much-do-we-need-each-day/sample-meal-plan-women	Weight, Nutrient	Sample meal plan for women	Eat for Health	no	n/a	n/a	no	0	yes	0	#DIV/0!	2	Recommendation	Organizational	.gov	Australia
https://www.health.harvard.edu/nutrition/the-truth-about-nutrient-deficiencies	Weight, Nutrient	The truth about nutrient deficiencies	Harvard Medical School	no	Toni Colen, MD	Maureen Salamon	no	0	no	0	#DIV/0!	2	Explanation	Organizational	.edu	US
https://www.dietaryguidelines.gov/sites/default/files/2020-12/Dietary_Guidelines_for_Americans_2020-2025.pdf	Weight, Nutrient	Dietary Guidelines for Americans	USDA	no	n/a	n/a	no	0	no	0	#DIV/0!	2	Both	Organizational	.org	US
https://www.unicef.org/nutrition/maternal	Weight, Nutrient	Maternal Nutrition	UNICEF	no	n/a	n/a	yes	10	no	0	0	2	Explanation	Organizational	.org	US
https://www.womenshealthmag.com/weight-loss/a19997510/nutrient-timing/	Weight, Nutrient	Can Nutrient Timing Really Help You Lose Weight?	Women's Health	no	n/a	K Aleisha Fetters	no	0	no	0	#DIV/0!	2	Both	Popular	.com	US
https://www.betterhealth.vic.gov.au/health/healthyliving/food-and-your-life-stages	Weight, Nutrient	Food and your life stages	Victoria State Government	no	n/a	n/a	yes	4	no	0	0	3	Both	Organizational	.gov	Australia
https://www.amway.com/en_US//discover/nutrition/daily-nutritional-needs-women-and-men	Weight, Nutrient	Daily Nutrition Needs for Women and Men (And How They Differ)	Amway	no	n/a	n/a	no	0	no	0	#DIV/0!	3	Both	Popular	.com	US
https://www.tandfonline.com/doi/full/10.1080/07399332.2017.1360300	Weight, Nutrient	How does young women's weight perception affect their nutrient intake? Korean young women's dietary consumption and nutritional deficiency	Taylor & Francis	yes	n/a	Seonglim Lee et al.	yes	48	no	42	0.875	3	Explanation	Scientific	.com	Korea
https://nutritionj.biomedcentral.com/articles/10.1186/1475-2891-6-12	Weight, Nutrient	Nutrient adequency during weight loss interventions: a randomized study in women comparing the dietary intake in a meal replaement group with a traditional food group	Springer Nature	yes	n/a	Judith Ashley et al.	yes	27	no	21	0.777778	3	Explanation	Scientific	.com	US
https://www.womenshealth.gov/healthy-eating/healthy-eating-and-women	Weight, Nutrient	Healthy eating and women	OASH	no	n/a	n/a	yes	16	no	5	0.3125	3	Explanation	Scientific	.com	?
https://www.nutrition.gov/	Weight, Nutrient	Nutrition.gov	USDA	no	n/a	n/a	no	0	no	0	#DIV/0!	3	Both	Organizational	.gov	?
https://www.hopkinsmedicine.org/health/wellness-and-prevention/nutrition-during-pregnancy	Weight, Nutrient	Nutrition During Pregnancy	Johns Hopkins Medicine	no	n/a	n/a	no	0	no	0	#DIV/0!	3	Both	Organizational	.org	US
https://beyondmeasuretraining.com/blog/150080/How-Nutrient-Timing-Can-Impact-Weight-Loss-for-Women-Over-50	Weight, Nutrient	How Nutrient timing can impact weight loss for women over 50	Beyond Measure Fitness Training	no	n/a	n/a	no	0	no	0	#DIV/0!	3	Both	Blog	.com	US
https://www.myplate.gov/life-stages/older-adults	Weight, Nutrient	Older Adults	USDA	no	n/a	n/a	no	0	no	0	#DIV/0!	3	Both	Organizational	.gov	US
https://www.helpguide.org/wellness/nutrition/diet-and-nutrition-tips-for-women	Weight, Nutrient	Healthy Eating and Diet Tips for Women	HelpGuide	yes	Tami Best, MS, RDN, CDN, IFNCP,	Melinda Smith, M.A., Jeanne Segal, Ph.D. and Lawrence Robinson	yes	20	no	11	0.55	3	Both	Organizational	.org	US
https://www.eatforhealth.gov.au/nutrition-calculators/daily-nutrient-requirements-calculator	Weight, Nutrient	Daily nutrient requirements calculator	Eat for Health	no	n/a	n/a	no	0	no	0	#DIV/0!	4	Recommendation	Organizational	.org	Australia
https://ve.scielo.org/scielo.php?script=sci_abstract&pid=S0798-07522003000200003&lng=en&nrm=iso	Weight, Nutrient	Nutrient adequacy in pregnant women and its relation to birth weight	Sci Elo	yes	n/a	Santos De Leon	no	0	no	0	#DIV/0!	4	Explanation	Scientific	.org	Venezuela
https://link.springer.com/article/10.1007/s11695-018-03628-z	Weight, Nutrient	Perception of Hunger/Satiety and Nutrient Intake in Women Who Regain Weight in the Postoperatice Period After Bariatric Surgery	Springer Link	yes	n/a	Flávio Teixeira Vieira et al.	yes	41	no	38	0.926829	4	Explanation	Scientific	.com	US
https://store.google.com/intl/en/ideas/articles/fiber-weight-loss/	Weight, Nutrient	The One Nutrient You're Forgetting for Weight Loss Success	Google	no	n/a	Karen Ansel, MS, RD, CDN	no	0	no	0	#DIV/0!	4	Both	Popular	.com	US
https://www.acog.org/womens-health/faqs/nutrition-during-pregnancy	Weight, Nutrient	Nutrition During Pregnancy	American College of Obstetricians and Gynecologists FAQ	no	n/a	n/a	no	0	no	0	#DIV/0!	4	Both	Organizational	.org	US
https://www.prb.org/resources/nutrition-of-women-and-adolescent-girls-why-it-matters/	Weight, Nutrient	Nutrition of Women and Adolescent Girls: Why It Matters	PRB	yes	Eunyong Chung, Frances Davidson, Charlotte Johnson-Welch, Kathleen Kurz, Luann Martin, and Mary Ellen Stanton.	Leslie Elder, Elizabeth Ransom	yes	10	no	5	0.5	4	Explanation	Organizational	.org	Kenya
https://www.canada.ca/content/dam/hc-sc/migration/hc-sc/fn-an/alt_formats/hpfb-dgpsa/pdf/nutrition/dri_tables-eng.pdf	Weight, Nutrient	Dietary Reference Intakes	Canada	no	n/a	n/a	yes	6	no	0	0	4	Recommendation	Organizational	.ca	Canada
https://www.bannerhealth.com/healthcareblog/teach-me/why-women-shouldnt-eat-the-same-way-men-do	Weight, Nutrient	Nutrition: Why Women and Men are not Equal	Banner Health	no	n/a	Stephanie Thurrott	no	0	no	0	#DIV/0!	4	Both	Blog	.com	US
https://www.mdpi.com/books/reprint/6507-nutrient-intake-and-physical-exercise-as-modulators-of-healthy-women	Weight, Nutrient	Nutrient Intake and Physical Exercise as Modulators of Healthy Women	MDPI Books	yes	Silvia Rocha-Rodrigues, José Afonso, Monia Sousa	n/a	no	0	no	0	#DIV/0!	5	Explanation	Scientific	.com	Switzerland
https://www.healthdirect.gov.au/healthy-eating-over-60	Weight, Nutrient	Healthy eating over 60	Health direct	yes	n/a	n/a	yes	32	no	0	0	4	Both	Organizational	.gov	Australia
https://www.heart.org/en/healthy-living/healthy-eating/eat-smart/nutrition-basics/how-can-i-eat-more-nutrient-dense-foods	Weight, Nutrient	How Can I Eat More Nutrient-Dense Foods?	American Heart Association	yes	n/a	AHA editorial staff	no	0	no	0	#DIV/0!	4	Recommendation	Organizational	.org	US
https://dc.etsu.edu/etd/3192/	Weight, Nutrient	Nutrient Content of Human Breast Milk from Overweight and Normal Weight Cauasian Women of Northeast Tennessee	East Tennesse State University	yes	n/a	Megan Kwon		0	no	0	#DIV/0!	4	Explanation	Scientific	.edu	US
https://www.semanticscholar.org/paper/Nutrient-intake-of-female-elite-athletes-suffering-Sundgot-Borgen/fd3917fdf7c374fb58ffc5e3d30002048db20553	Weight, Nutrient	Nutrient intake of female elite athletes suffering from eating disorders.	Semantic Scholar	yes	n/a	J. Sundgot-Borgon	yes	34	no	34	1	4	Explanation	Scientific	.org	?
https://www.jandonline.org/article/S0002-8223(06)00306-3/fulltext	Weight, Nutrient	The Effects of Dieting on Food and Nutrient Intake of Lactating Women	Journal of the Academy of Nutrition and Dietetics	yes	n/a	Cheryl Lovelady, PhD, RD et al.	yes	21	no	21	1	4	Explanaiton	Scientific	.org	US
https://www.cambridge.org/core/journals/public-health-nutrition/article/nutritional-status-as-assessed-by-nutrient-intakes-and-biomarkers-among-women-of-childbearing-age-is-the-burden-of-nutrient-inadequacies-growing-in-america/8A452E93715D97EB1091D96B6FEB29AE	Weight, Nutrient	Nutritional status as assessed by nutrient intakes and biomarkers among women of childbearing age - is the burden of nutrient inadequacies growing in America?	Cambridge University Press	yes	n/a	Deshanie Rai et al.	yes	57	no	47	0.824561	5	Explanation	Scientific	.org	US
https://nap.nationalacademies.org/read/1451/chapter/2	Weight, Nutrient	Nutrition During Pregnancy: Part I: Weight Gain, Part II: Nutrient Supplements	National Academies Press	yes	n/a	n/a	yes	11	no	0	0	5	Both	Scientific	.org	US
https://nutritionguide.pcrm.org/nutritionguide/view/Nutrition_Guide_for_Clinicians/1342043/all/Nutritional_Requirements_throughout_the_Life_Cycle	Weight, Nutrient	Nutritional Requirements throughout the Life Cycle	Physicians Committee for Responsible Medicine	no	n/a	n/a	yes	66	no	55	0.833333	5	Both	Organizational	.org	US
https://health.ucdavis.edu/blog/good-food/pregnancy-diet-common-myths-and-what-you-should-eat-during-your-pregnancy/2021/03	Weight, Nutrient	Pregnancy diet: Common myths and what you should eat during your pregnancy	UC Davis Health	no	n/a	"Good Food is Good Medicine"	no	0	no	0	#DIV/0!	5	Both	Blog	.edu	US
https://www.medicalnewstoday.com/articles/calorie-dense-food	Weight, Nutrient	What to know about calorie-dense foods	MedicalNewsToday	yes	Jerlyn Jones, MS MPS RDN LD CLT	Christine Richardson	yes	9	no	3	0.333333	5	Explanation	Popular	.com	UK
https://www.webmd.com/hypertension-high-blood-pressure/high-blood-pressure-diet	Weight, Nutrient	High Blood Pressure Diet	WebMD	yes	Sabrina Felson, MD	Debra Fulghum, MD	yes	18	no	9	0.5	5	Both	Popular	.com	?
https://www.medichecks.com/blogs/womens-health/are-women-at-risk-of-a-nutrient-deficiency	Weight, Nutrient	Are women more at risk of a nutrient deficiency?	Medichecks	no	n/a	Dr. Sophie Lester	yes	8	no	3	0.375	5	Both	Blog	.com	UK
https://www.amazon.com/Health-Her-Multi-Nutrient-Psychological-Gluten-Free/dp/B0B3S1G15P	Menopause, Nutrient	Health & Her Menopause Supplements For Women, Multi-Nutrient, Menopause Support For Women, Menopause Vitamins For Women, Energy, Bones, Muscles, Skin, Hair, Vegan, Gluten-Free, Non GMO (60ct - 1month)	Amazon	no	n/a	n/a	no	0	no	0	#DIV/0!	1	Recommendation	Sale	.com	US
https://www.ncbi.nlm.nih.gov/pmc/articles/PMC10181259/	Menopause, Nutrient	Meal-Based Intervention on Health Promotion in Middle-Aged Women: A Pilot Study	PubMed Central	yes	n/a	Jinyoung Shon et al.	yes	66	no	66	1	1	Explanation	Scientific	.gov	US
https://vibrantwomanhealthcenter.com/heres-how-your-nutrition-needs-change-during-menopause/#:~:text=Because%20of%20the%20changes%20your,for%20immune%20support%2C%20among%20others.	Menopause, Nutrient	Here's how your nutrition needs change during menopause	Vibrant woman health center	no	n/a	n/a	no	0	no	0	#DIV/0!	1	Both	Medical	.com	US
https://www.nutraingredients.com/Article/2023/09/11/Menopause-Women-s-health-at-risk-due-to-avoidable-nutrient-deficiencies	Menopause, Nutrient	Menopause: Women's health at risk due to avoidable nutrient deficiencies	NutraIngredients	no	n/a	Olivia Haslam	no	0	no	0	#DIV/0!	1	Explanation	Popular	.com	Europe
https://www.healthline.com/health/menopause/vitamins-for-menopause	Menopause, Nutrient	Can Vitamins Help Alleviate My Menopause Symptoms?	healthline	yes	Debra Rose Wilson, Ph.D, MSN, RN, IBCLC,AHN-BC,CHT	Annette McDermott	yes	16	no	1	0.0625	1	Both	Popular	.com	US
https://www.forbes.com/health/womens-health/menopause/what-to-eat-menopause/	Menopause, Nutrient	What to Eat During Menopause	Forbes Health	yes	Bojana Jankovic Weatherly, MD, FACP, M.Sc	Jessica Braun Gervais	yes	9	no	3	0.333333	1	Explanation	Popular	.com	US
https://www.ucd.ie/equality/t4media/Menopause%20Nutrition%20Guide%20(1).pdf	Menopause, Nutrient	Your Ultimate Menopause Nutrition Guide	Gillian McConnell	no	n/a	Gilliam McConnell	no	0	no	0	#DIV/0!	1	Both	Popular (?)	.ie	Ireland	*pdf
https://www.vitaminshoppe.com/p/menopause-multi-nutrient-support-60-capsules/hnh-11790	Menopause, Nutrient	Menopause Multi-Nutrient Support for Women (60 Capsules)	VitaminShoppe	no	n/a	n/a	no	0	no	0	#DIV/0!	2	Recommendation	Sale	.com	US
https://www.womens-health-concern.org/wp-content/uploads/2023/07/28-WHC-FACTSHEET-Nutrition-in-Menopause-JULY2023-A.pdf	Menopause, Nutrient	Nutrition in menopause	Women's Health Concern	yes	n/a	Nigel Denby, Lucy Jones	no	0	yes	0	#DIV/0!	1	Both	Organizational	.org	British
https://jech.bmj.com/content/72/8/733	Menopause,Nutrient	Dietary intake and age at natural menopause: results from the UK Women's Cohort Study	Epidemiology & Community Health	yes	n/a	Yashvee Dunneram et al.	yes	39	no	38	0.974359	2	Explanation	Scientific	.com	?
https://www.thorne.com/take-5-daily/article/important-nutrients-needed-through-menopause?srsltid=AfmBOorPKedRyFX-2EbUvNW2pvNzrBR3UaG20yQZ0OSV1Cw0E7k1t1nr	Menopause, Nutrient	A New Life Stage: The Best Menopause Supplements to Support You	Thorne	no	n/a	Jacqueline Jacques, ND	yes	5	no	5	1	2	Both	Popular	.com	US
https://drvegan.com/en-us/blogs/articles/nutrition-for-the-menopause	Menopause, Nutrient	Nutrition for the menopause	Dr.Vegan	no	n/a	n/a	no	0	no	0	#DIV/0!	2	Both	Blog	.com	US
https://www.henryford.com/blog/2024/01/supplements-for-womens-health	Menopause, Nutrient	Are Supplements Marketed For Women's Health Worth It?	Henry Ford Health	no	n/a	M. Elizabeth Swenor, DO	no	0	no	0	#DIV/0!	2	Both	blog	.com	US
https://www.otsuka.co.jp/en/nutraceutical/about/nutrition/womens-health-and-nutrition/menopause/	Menopause, Nutrient	Nutrition after menopause	Otsuka Pharmaceutical	no	n/a	n/a	no	0	no	0	#DIV/0!	2	Explanation	Organizational	.co.jp	Japan
https://www.amazon.com/Health-Her-Supplements-Perimenopause-Ashwagandha/dp/B08H6KGPX3	Menopause, Nutrient	Health & Her Peri Menopause Supplements for Women | 60 Count Perimenopause Supplements | Hormone Balance | Pre Menopause Relief with Red Clover & Ashwagandha | Vegan, Non-GMO | Digital App Support	Health & Her	no	n/a	n/a	no	0	no	0	#DIV/0!	2	Recommendation	Sale	.com	US
https://thehealth-space.com/	Menopause, Nutrient	Feel Your Best With a Top-Rated London-Based Nutritionist	The Health Space	no	n/a	n/a	n/a	n/a	n/a	n/a	#VALUE!	2	n/a	n/a	n/a	n/a
https://www.balance-menopause.com/menopause-library/should-i-take-supplements-during-menopause/	Menopause, Nutrient	Do I need supplements during menopause?	balance by Newson Health	no	n/a	n/a	yes	11	no	6	0.545455	2	Both	Popular	.com	UK
https://healthandher.com/en-us	Menopause, Nutrient										#DIV/0!	3		sale
https://www.positivehealth.com/article/women-s-health/7-ways-menopause-is-putting-women-at-risk-of-avoidable-nutrient-deficiencies	Menopause, Nutrient	7 Ways Menopause is Putting Women at Risk of Avoidable Nutrient Deficiencies	Positive Health	no	n/a	n/a	yes	21	no	19	0.904762	3	Explanation	Popular	.com	UK
https://www.biocare.co.uk/menopause-multinutrient?srsltid=AfmBOopyZvdRQ6UjXnyTDZJ_1SFf-ojAl-SlN4r_tMHp8aY-j3Vo1x-Z	Menopause, Nutrient	Menopause Multinutrient	Biocare	no	n/a	n/a	no	0	no	0	#DIV/0!	3	Recommendation	Sale	.co.uk	UK
https://www.rupahealth.com/post/the-role-of-integrative-nutrition-in-supporting-menopause	Menopause, Nutrient	The Role of Integrative Nutrition in Supporting Menopause	Rupa Health	no	n/a	Dr. Jaime Cloyd ND	yes	14	no	3	0.214286	3	Explanation	Popular	.com	US
https://health.clevelandclinic.org/menopause-supplements	Menopause, Nutrient	Supplements for Menopause Symptoms: Are They Safe?	Cleveland Clinic	no	n/a	n/a	no	0	no	0	#DIV/0!	3	Both	Organizational	.org	US
https://www.henryford.com/blog/2019/03/what-to-eat-or-not-during-menopause	Menopause, Nutrient	What To Eat (or Not) During Menopause	Henry Ford Health	no	n/a	n/a	no	0	no	0	#DIV/0!	3	Both	blog	.com	US
https://www.menopauseandu.ca/am-i-in-menopause/lifestyle-changes/diet-and-nutrition/	Menopause, Nutrient	Am I in menopause?	Menopause & U	no	n/a	n/a	no	0	no	0	#DIV/0!	3	Both	Popular	.ca	Canada
https://www.gennev.com/learn/vitamins-for-menopause-symptoms	Menopause, Nutrient	Menopause Supplements: 10 Best Vitamins to Manage Symptoms	Gennev	no	Stasi Kasianchuk	Shannon Perry	no	0	no	0	#DIV/0!	3	Both	Popular	.com	?
https://midday.health/blog/top-nutrients-you-need-in-menopause-and-how-to-get-them/	Menopause, Nutrient	Top Nutrients You Need in Menopause	Midday	no	n/a	Lindsey Jerke	no	0	no	0	#DIV/0!	3	Both	blog	.health	?
https://ritual.com/articles/best-multivitamin-for-women-over-50?srsltid=AfmBOorbOlbhbf45q8NB1UCfzSm6VBnBbPeqDFFzqs8RdlJGh6s574WP	Menopause, Nutrient	Let's Talk About Nutrients for Women Over 50	Ritual	no	n/a	Victoria Hoff	yes	1	no	1	1	3	Explanation	Popular	.com	USA
https://www.verywellhealth.com/vitamin-d-your-prevention-ally-2322660	Menopause, Nutrient	Benefits of Vitamin D for Women in Menopause	verywell health	yes	Brian Levine, MD	Katy Bracy, RN, NP	yes	24	no	16	0.666667	3	Both	Popular	.com	?
https://www.indi.ie/women-s-health/541-nutrition-and-the-menopause.html	Menopause, Nutrient	Nutrition and Menopause	Indi	yes	n/a	Roisin Kelly MINDI	no	0	no	0	#DIV/0!	3	Explanation	Popular	.ie	Ireland
https://www.nutrition.org.uk/nutrition-for/women/menopause/managing-menopause-symptoms-with-nutrition-and-diet/	Menopause, Nutrient	Managing menopause with diet	British Nutrition Foundation	no	n/a	n/a	no	0	no	0	#DIV/0!	3	Both	Organizational	.org.uk	UK
https://www.nutri-facts.org/en_US/news/articles/womens-health-focus-nutrition-during-peri-menopause-and-menopause.html	Menopause, Nutrient	Women's Health Focus - Nutrition during Peri-Menopause and Menopause	Nutri-Facts	no	n/a	Dr. Gregory Ward	yes	11	no	11	1	4	Explanation	Popular	.org	?
https://getmorevits.com/blogs/news/nutrient-deficiency-the-menopause-what-you-need-to-know?srsltid=AfmBOoqdop2X3H1_zEcWStLN8Bcms4RIm3F6uYxZ7ITp4Zzo6Uv6xRiI	Menopause, Nutrient	Nutrient Deficiency & the Menopause: What You Need to Know	Get more vits	no	n/a	Becky Graham	no	0	no	0	#DIV/0!	4	Explanation	Blog	.com	?
https://www.vitaminshoppe.com/p/perimenopause-multi-nutrient-support-60-capsules/hnh-11791	Menopause, Nutrient	Perimenopause Multi-Nutrient Support for Women (60 Capsules)	Vitamin Shoppe	no	n/a	n/a	no	0	no	0	#DIV/0!	4	Reccommendation	Sale	.com	?
https://www.fuellife.ca/blog/nutrition-for-perimenopause-and-menopause	Menopause, Nutrient	Nutrition for Perimenopause and Menopause	Fuellife	no	n/a	Sharon Sun	yes	17	no	8	0.470588	4	Both	Blog	.ca	Canada
https://www.wildnutrition.com/products/food-grown-menopause-complex?srsltid=AfmBOorIam7ztY9IsafjJ2BPvMqgjbWD9l2sQkmB9AFjTrQxb0YjsEXZ	Menopause, Nutrient	Food-Grown Menopause Complex	Wild Nutrition	no	n/a	no	no	0	no	0	#DIV/0!	4	Reccommendation	Sale	.com	UK
https://www.rupahealth.com/post/womens-micronutrients-by-age	Menopause, Nutrient	Nutrients Women Should Supplement Based On Their Age	Rupa Health	no	n/a	Sarah Anderson NP, IFM	no	0	no	0	#DIV/0!	4	Explanation	Medical	.com	US
https://www.onstella.com/the-latest/your-body/vitamin-d-and-menopause/	Menopause, Nutrient	How much vitamin D do you need during menopause?	Stella	no	n/a	Dr. Lucy Wilkinson	yes	7	no	5	0.714286	4	Both	Popular	.com	?
https://www.mdpi.com/2072-6643/15/7/1670	Menopause, Nutrient	Nutrient Patterns and Risk of Osteopenia in Postmenopausal Women	MDPI	yes	n/a	Patricia Paula da Fonseca Grili et al.	yes	75	no	73	0.973333	4	Explanation	Scientific	.com	Brazil?
https://www.hsis.org/wp-content/uploads/2023/08/Menopause-Nutrition-Challenges-Opportunities.pdf	Menopause, Nutrient	Menopause Nutrition Challenges and Opportunities	HSIS	no	n/a	n/a	yes	74	no	38	0.513514	4	Both	Organizational	.org	UK?
https://link.springer.com/article/10.1007/s40279-022-01755-3	Menopause, Nutrient	Active Women Across the Lifespan: Nutritional Ingredients to Support Health and Wellness	Springer Link	yes	n/a	Abbie Smith-Ryan et al.	yes	146	no		0	5	Explanation	Scientific	.com	?
https://journals.sagepub.com/doi/10.2217/WHE.14.40?icid=int.sj-abstract.similar-articles.3	Menopause, Nutrient	Nutrition and Bone Health in Women after the Menopause	Sage Journals	yes	n/a	René Rizzoli et al.	yes	84	no		0	5	Explanation	Scientific	.com	?
https://www.healthstandnutrition.com/nutrition-for-women-after-40/	Menopause, Nutrient	Menopause Diet Essentials for Women After 40	Health Stand	no	n/a	Andrea Holwegner	no	0	no	0	#DIV/0!	5	Both	Popular	.com	Canada
https://princetonlongevitycenter.com/nutrition-for-menopause/	Menopause, Nutrient	Nutrition for Menopause	Princeton Longevity Center	no	n/a	Melissa Darlow, RD	no	0	no	0	#DIV/0!	5	Explanation	Medical	.com	US
https://www.everydayhealth.com/menopause/best-menopause-supplements/	Menopause, Nutrient	The 7 Best Menopause Supplements, Recommended by Experts	Everyday Health	yes	Kara Smythe, MD	Lisa Andrews, MEd, RD, LD	yes	34	no	34	1	5	Both	Popular	.com	?
https://www.healthline.com/health/healthy-eating/7-nutrients-young-women-need-more-of	Menopause, Nutrient	A Guide to Nutrients for Females at any Age	Healthline	yes	Megan Soliman, MD	Alina Sharon	yes	15	no	8	0.533333	5	Explanation	Popular	.com	US
https://puberty2menopause.com/index.php/women-health-resources/i-am-over-45-years/nutrition/nutritional-requirements-in-menopausal-women	Menopause, Nutrient	Nutritional Requirements in Menopausal Women	Puberty to Menopause	no	n/a	n/a	yes	5	no	1	0.2	5	Recommendation	Organizational	.com	India

## Sheet: AA
URL	SearchTerm	Title	Company/Dep.	Reviewed?	Reviewd By?	Author?	Sources listed?	Sources #	Fact Sheet	# of peer reviewed sources	Source Ratio	Google page #	Explanation or recommendation or both	Description	.com, .gov, .org...	Country of origin	SCORE
https://www.ncbi.nlm.nih.gov/pmc/articles/PMC7926714/	Prenatal	Nutrient Requirements during Pregnancy and Lactation	NIH	yes	Pr Michel Dreyfus & Anne-Catherine Guyader	Marie Jouanne, Sarah Oddoux, Antonie Noel, Anne Sophie Voisin-Chiret	yes	85	no	85	1	1	REC/EX	Scientific	.gov	FRANCE
https://www.acog.org/womens-health/faqs/nutrition-during-pregnancy	Prenatal	Nutrition in Pregnancy	American College of Obstericians and Gynecologists	yes	-	-	yes	5	no	0	0	1	REC/EX	Organization	.org	USA
https://www.hopkinsmedicine.org/health/wellness-and-prevention/nutrition-during-pregnancy	Prenatal	Nutrition During Pregnancy	John Hopkins Medicine	no	-	-	no	0	yes	0	#DIV/0!	1	REC	Organization	.org	USA
https://fullwellfertility.com/products/fullwell-prenatal-multivitamin?srsltid=AfmBOoreJIQoUSCHbjoXxbfj5rgUyiEnP414-zDqN5w3hWIgDGPPkAEU&variant=40476163342409	Prenatal	Women's Prenatal Multivitamin	FullWell *REPEAT	no	-	-	no	0	no	0	#DIV/0!	1	REC	Sale	.com	USA?
https://www.mayoclinic.org/healthy-lifestyle/pregnancy-week-by-week/in-depth/pregnancy-nutrition/art-20045082	Prenatal	Pregnancy week by week	Mayo Clinic	no	-	Mayo Clinic Staff	yes	12	yes	4	0.333333	1	REC	Organization	.org	USA
https://www.mayoclinic.org/healthy-lifestyle/nutrition-and-healthy-eating/expert-answers/prenatal-vitamins/faq-20057922	Prenatal	Nutrition and Health Eating: Is it OK to take prenatal vitamins if I'm not pregnant and I don't plan to become pregnant?	Mayo Clinic	no	-	Katherine Zertasky, R.D., L.D.	yes	5	no	3	0.6	1	EX	Medical	.org	USA
https://americanpregnancy.org/healthy-pregnancy/pregnancy-health-wellness/5-most-important-prenatal-nutrients/	Prenatal	5 Most Important Prenatal Nutrients For Pregnancy	American Pregnancy Association	no	-	-	no	0	no	0	#DIV/0!	1	EX	Organization	.org	USA
https://mhnpjournal.biomedcentral.com/articles/10.1186/s40748-022-00139-9	Prenatal	Evidence based recommendations for an optimal prenatal supplement for women in the US: vitamins and related nutrients	Maternal Health, Neonatology and Perinatology	yes	Prof. Scott Weiss & Alden Brown	James B. Adams, Jasmine K. Kirby, Jacob C. Sorensen, Elena L. Pollard, Tapan Audhya	yes	216	no	212	0.981481	1	EX	Scientific	.com	USA
https://www.ncbi.nlm.nih.gov/pmc/articles/PMC5104202/	Prenatal	Nutrition Recommendations in Pregnancy and Lactation	NIH	yes	-	Michelle A. Kominiarek & Priya Rajan	yes	95	no	93	0.978947	1	REC/EX	Scientific	.gov	USA
https://www.ars.usda.gov/oc/utm/eating-right-before-and-after-pregnancy/	Prenatal	Eating Right Before and After Pregnancy	Agricultural Research Service	no	-	Collen Sideck MPH, RDN	no	0	no	0	#DIV/0!	2	REC	Organization	.gov	USA
https://wenatal.com/products/wenatal-for-her?srsltid=AfmBOoqhnUnqh4JZmS0TbmeCN2QmPamdCSQH9bOKj9fkpl4q_qRcbJ2Z	Prenatal	WeNatal Supplements for Her	WeNatal	no	-	-	yes	35	no	34	0.971429	2	REC	Sale	.com	USA?
https://www.johnmuirhealth.com/health-education/health-wellness/pregnancy-breastfeeding/nutritional-needs-during-pregnancy.html	Prenatal	Nutrition During Pregnancy	John Muir Health	no	-	-	no	0	no	0	#DIV/0!	2	REC	Popular	.com	?
https://www.healthline.com/health/pregnancy/nutrition	Prenatal	Nutritional Needs During Pregnancy	Healthline	yes	Miho Hatanaka	Catherine Clark	yes	8	no	6	0.75	2	REC/EX	Popular	.com	USA
https://www.pureencapsulationspro.com/prenatal-nutrients-ref.html?size=120%20capsules	Prenatal	PreNatal Nutrients	pure encapsulations	no	-	-	yes	6	no	6	1	2	REC	Sale	.com	?
https://americanpregnancy.org/healthy-pregnancy/pregnancy-health-wellness/prenatal-vitamins/	Prenatal	Prenatal Vitamins	American Pregnancy Association	no	-	-	no	0	no	0	#DIV/0!	2	REC	Organization	.org	USA
https://ritual.com/products/essential-prenatal-multivitamin?srsltid=AfmBOory2ID0bt_i-YrpQ8jTY0kl05wfXaTaQvNiVLDEb6U9WzBdGMrM	Prenatal	Prenatal Multivitamin	Ritual	no	-	-	no	0	no	0	#DIV/0!	2	REC	Sale	.com	USA/UK/CANADA
https://metametricslab.com/test-profile/prenatal-nutrient-test-panel/	Prenatal	Prenatal Nutrient Test Panel	METAMETRICS Labratory	no	-	-	yes	10	no	9	0.9	2	REC	Sale	.com	USA
https://www.canada.ca/content/dam/hc-sc/migration/hc-sc/fn-an/alt_formats/hpfb-dgpsa/pdf/pubs/guide-prenatal-eng.pdf	Prenatal	Prenatal Nutrition Guidelines for Health Professionals	Health Canada	yes	-	Aline Allain-Doiron, Andree gruslin, Shelia M. Innis, Kristine G. Koski, Michel Lucas, Ann Montgomery, Deborah L. O'Connor, Kay Yee	yes	6	no	6	1	2	REC/EX	Organization	.pdf	CANADA
https://www.healthline.com/nutrition/supplements-during-pregnancy	Prenatal	Supplements During Pregnancy: What's Safe and What's Not	Healthline	yes	Carla Prophete	Jillian Kubala MS, RD	yes	45	no	44	0.977778	2	REC/EX	Popular	.org	USA
https://www.pureencapsulationspro.com/prenatal-nutrients-ref.html?size=120%20capsules	Prenatal	PreNatal Nutrients	pure encapsulations	no	-	-	yes	6	no	0	0	3	REC	Sale	.com	?
https://www.health.state.mn.us/docs/people/wic/localagency/topicmonth/prenatalvits.pdf	Prenatal	Prenatal Vitamins-Topic of the Month	Minnesota Departmnet of Health	no	-	-	yes	11	no	8	0.727273	3	REC	Organization	.pdf	USA
https://www.mothernutrient.com/products/prenatal-postnatal-nursing-support?srsltid=AfmBOornbgo3W_QB-_U34t-RLMyYdYoe1AWeyjQsmZ0UsgicXcWrbF0m	Prenatal	Prenatal, Postnatal & Nursing Support	Mother Nutrient	no	-	-	yes	2	no	2	1	3	REC	Sale	.com	?
https://kidshealth.org/en/parents/moms-nutrients.html	Prenatal	Pregnant or Brestfeeding? Nutrients You Need	Nemours Kids Health	yes		Mary L.gavin, MD (Reviewed by)	no	0	no	0	#DIV/0!	3	REC/EX	Organization	.org	USA?
https://wholeearthsea.com/en-ca/product/womens-prenatal/	Prenatal	Women's Prenatal Multivitamin & Mineral	Whole Earth & Sea	no	-	-	no	0	no	0	#DIV/0!	3	REC	Sale	.com	CANADA
https://www.marchofdimes.org/about/news/fewer-half-us-women-take-recommended-vitamins-prior-to-pregnancy-according-to-march	Prenatal	Fewer than half of U.S. women take recommended vitamins prior to pregnancy, according to March of Dimes new Prenatal Health & Nutrition Survey	March Of Dimes	no	-	Nina Wahl	no	0	no	0	#DIV/0!	3	EX	Organization/Popular Article	.org	USA
https://stjoseph.stlukeshealth.org/services/womens-health-maternity/maternity/pregnancy-nutrition	Prenatal	How to get you and your baby all the nutrients you need	St. Joseph Health	no	-	-	no	0	no	0	#DIV/0!	3	REC	Medical	.org	USA
https://unifiedpremierwomenscare.com/prenatal-vitamins-beyond-the-basics/	Prenatal	Prenatal Vitamins: Beyond the Basics	Unified Premier Women's Care	no	-	-	no	0	no	0	#DIV/0!	3	REC/EX	Popular	.com	USA
https://thisisneeded.com/products/prenatal-multi-capsules?srsltid=AfmBOoplEdtN-ZqaOFlYdLt5mmvaoSryJAv16mI0uiTpj8bQcSe863m2	Prenatal	Prenatal Multi Capsules	NEEDED	no	-	-	no	0	no	0	#DIV/0!	3	REC	Sale	.com	USA?
https://www.thebump.com/news/pregnancy-not-enough-vitamins	Prenatal	The One Thing Many Pregnant Women Aren't Getting Enough of, Study Says	the BUMP	no	-	Stephanie Grassullo	no	0	no	0	#DIV/0!	4	REC	Popular	.com	USA?
https://thisisneeded.com/products/prenatal-multi-capsules?srsltid=AfmBOoplEdtN-ZqaOFlYdLt5mmvaoSryJAv16mI0uiTpj8bQcSe863m2	Prenatal	Prenatal Multi Capsules **Came up twice	NEEDED	no	-	-	no	0	no	0	#DIV/0!	4	REC	Sale	.com	USA?
https://www.brightest.com/en_US/News/overlooked-prenatal-nutrient.html	Prenatal	The Overlooked Prenatal Nutrient	brightest	no	-	Dr. Gregory Ward MBBS FRCOG	yes	15	no	15	1	4	EX	Popular	.com	-
https://en.wikipedia.org/wiki/Prenatal_nutrition	Prenatal	Prenatal Nutrition	wikipedia	no	-	-	yes	33	no	23	0.69697	4	EX	Popular	.org	-
https://www.amazon.com/BOND-Hormone-Balance-Women-Antioxidants/dp/B0CH7S7K38	Prenatal	Daily Balance Hormonal and Reproductive Support	Amazon	no	-	-	no	0	no	0	#DIV/0!	4	REC	Sale	.com	USA
https://health.ucdavis.edu/blog/good-food/pregnancy-diet-common-myths-and-what-you-should-eat-during-your-pregnancy/2021/03	Prenatal	Pregnancy Diet: Common myths and what you should eat during your pregnancy	UC Davis Health	no	-	Good Food Is Good Medicine	no	0	no	0	#DIV/0!	4	REC/EX	Medical	.edu	USA
https://ritual.com/articles/taking-prenatal-vitamins-when-not-pregnant?srsltid=AfmBOoo-uDhMARRJ0L6EtrAOxVdhiGQt29NcyM5qxyECHxNRd-8HnCi5	Prenatal	Can You Take Prenatal Vitamins without Being Pregnant?	Ritual	yes		Victoria Hoff	yes	2	no	2	1	4	REC	Sale	.com	USA ?
https://www.managedhealthcareexecutive.com/view/prenatal-vitamins-review-literature-benefits-and-risks-various-nutrient-supplements	Prenatal	Prenatal vitamins: A review of the literature on benefits and risks of various nutrient supplements	Managed Healthcare Executive	no	-	-	yes	59	no	58	0.983051	4	REC/EX	Popular	.com	-
https://www.gao.gov/assets/d24106689.pdf	Prenatal	Prenatal Supplements: Amounts of Some Key Nutrients Differed from Product Labels	GAO U.S. Government Accountability Office	no	-	-	no	0	no	0	#DIV/0!	4		Organization	.gov	USA
https://www.lifeextensioneurope.com/prenatal-advantage	Prenatal	Prenatal Advantage	Life Extension Europe	no	-	-	no	0	no	0	#DIV/0!	5	REC	Sale	.com	EUROPE
https://www.twenty2nutrition.com/products/prenatal	Prenatal	Prenatal/Women's Multivitamin	Twenty2Nutrition	no	-	-	no	0	no	0	#DIV/0!	5	REC	Sale	.com	USA?
https://www.oneaday.com/vitamins/prenatal-pregnancy-vitamins/multivitamin-with-brain-support	Prenatal	Prenatal Advanced Complete Multivitamin with Brain Support	OneaDay	no	-	-	no	0	no	0	#DIV/0!	5	REC	Sale	.com	USA
https://www.med.umich.edu/pfans/_pdf/hetm-2017/0417-prenatalnutrition.pdf	Prenatal	Prenatal Nutrition Health Eating Tip of the Month	Michigan Medicine University of Michigan	no	-	Shayna Casadei?	yes	24	yes	19	0.791667	5	REC	Medical	.edu	USA
https://www.naturemade.com/products/prenatal-support-value-pack?variant=41198361706635	Prenatal	Prenatal Support Value Pack	Nature Made	no	-	-	no	0	no	0	#DIV/0!	5	REC	Sale	.com	USA
https://www.claritychirotrt.com/blog/top-7-best-prenatal-vitamins	Prenatal	Top 7 Best Prenatal Vitamin Choices for Expectant Mothers in 2024	Clarity Chiropractic	no	-	-	no	0	no	0	#DIV/0!	5	REC	Medical/Sale	.com	USA
https://thisisneeded.com/products/prenatal-multi-powder?srsltid=AfmBOopy5Vtx83qGYLdTtkMcjqDnzkNzbStSqDU_I08-k49ogSFu0kaG	Prenatal	Prenatal Multi Powder	NEEDED	no	-	-	no	0	no	0	#DIV/0!	5	REC	Sale	.com	USA?
https://www.ohsu.edu/womens-health/nutrition-during-pregnancy	Prenatal	Nutrition During Pregnancy	Center for Women's Health	no	-	-	no	0	no	0	#DIV/0!	5	REC	Organization Article	.edu	USA
https://www.sciencedirect.com/science/article/pii/S0002916522001915	Prenatal	Prenatal supplementation with multiple micronutrient supplements or medium-quantity lipid-based nutrient supplements has limited effects on child growth up to 24 months in rural Niger: a secondary analysis of a cluster randomized trial	ELSEVIER	yes	-	Lilia Bliznashka, Christopher R Sudfeld, Souna Garba, Ousmane Guindo 3, Issaka Soumana, Irène Adehossi Céline Langendorf, Rebecca F Grais, Sheila Isanaka	yes	53	no	53	1	5	EX	Scientific	.com	NIGER, USA
https://unifiedpremierwomenscare.com/prenatal-vitamins-beyond-the-basics/	Prenatal	Prenatal Vitamins: Beyond the Basics	Unified Premier Women's Care	no	-	Unified Premier Womens Care	no	0	no	0	#DIV/0!	5	REC/EX	Popular Article	.com	USA
URL	SearchTerm	Title	Company/Dep.	Reviewed?	Reviewed By?	Author?	Sources listed?	Sources #	Fact Sheet	# of peer reviewed sources	Source ratio	Google page #		Description	.com, .gov, .org...	Country of origin	SCORE
https://www.ncbi.nlm.nih.gov/pmc/articles/PMC7926714/	Pregnancy	Nutrient Requirements during Pregnancy and Lactation	NIH	yes	Pr Michel Dreyfus & Anne-Catherine Guyader	Marie Jouanne, Sarah Oddoux, Antonie Noel, Anne Sophie Voisin-Chiret	yes	85	no	85	1	1	REC/EX	Scientific	.gov	FRANCE
https://www.hopkinsmedicine.org/health/wellness-and-prevention/nutrition-during-pregnancy	Pregnancy	Nutrition During Pregnancy	John Hopkins Medicine	no	-	-	no	0	yes	0	#DIV/0!	1	REC	Medical	.org	USA
https://www.mayoclinic.org/healthy-lifestyle/pregnancy-week-by-week/in-depth/pregnancy-nutrition/art-20045082	Pregnancy	Pregnancy week by week	Mayo Clinic	no	-	Mayo Clinic Staff	yes	12	no	4	0.333333	1	REC	Medical	.org	USA
https://www.ncbi.nlm.nih.gov/pmc/articles/PMC5104202/	Pregnancy	Nutrition Recommendations in Pregnancy and Lactation	NIH	yes	-	Michelle A. Kominiarek & Priya Rajan	yes	95	no	93	0.978947	1	EX	Organization	.gov	USA
https://www.acog.org/womens-health/faqs/nutrition-during-pregnancy	Pregnancy	Nutrition in Pregnancy	American College of Obstericians and Gynecologists	yes	-	-	yes	5	no	0	0	1	REC/EX	Organization	.org	USA
https://health.gov/news/202202/nutrition-during-pregnancy-support-healthy-mom-and-baby	Pregnancy	Nutrition During Pregnancy to Support a Healthy Mom and Baby	OASH (health.gov)	no	-	Dennis Anderson-Villaluz & Julia Quam	no	0	no	0	#DIV/0!	1	EX	Organization	.gov	USA
https://www.unicef.org/nutrition/maternal	Pregnancy	Maternal Nutrition	unicef	yes	-	-	yes	10	no	8	0.8	1	EX	Organization Article	.org	USA?
https://www.healthline.com/health/pregnancy/nutrition	Prenatal	Nutritional Needs During Pregnancy	Healthline	yes	Miho Hatanaka	Catherine Clark	yes	8	no	6	0.75	1	REC	Popular Article	.com	USA
https://www.betterhealth.vic.gov.au/health/healthyliving/pregnancy-and-diet	Pregnancy	Pregnancy and Diet	Better Health Channel	yes	-	-	yes	9	no	5	0.555556	1	REC/EX	Organization	.gov	AUSTRALIA/ NEW ZELAND
https://www.centrum.com/products/maternal-health/prenatal-multivitamin-gummies/?gad_source=1&gclid=CjwKCAjwooq3BhB3EiwAYqYoEj_hAIoLV0nJldjkY7xqNGj45qSyYBUOkPlExN9APfdxxnovSXnLbxoCpSUQAvD_BwE&gclsrc=aw.ds	Pregnancy	Centrum Maternal Health PreNatal Multivitamin Gummies	Centrum	no	-	-	yes	3	no	1	0.333333	1	REC	Sale	.com	USA
https://www.betterhealth.vic.gov.au/health/healthyliving/pregnancy-and-diet	Pregnancy	Pregnancy and Diet	Better Health Channel	yes	-	-	yes	9	no	5	0.555556	2	REC/EX	Organization	.gov	AUSTRALIA/ NEW ZELAND
https://www.ars.usda.gov/oc/utm/eating-right-before-and-after-pregnancy/	Prenatal	Eating Right Before and After Pregnancy	Agricultural Research Service	no	-	Collen Sideck MPH, RDN	no	0	no	0	#DIV/0!	2	REC	Organization	.gov	USA
https://www.thewomens.org.au/health-information/pregnancy-and-birth/a-healthy-pregnancy/food-nutrition-in-pregnancy	Pregnancy	Food & nutrition in pregnancy	the royal womens hospital	no	-	-	no	0	no	0	#DIV/0!	2	REC	Medical	.org.au	AUSTRALIA
https://kidshealth.org/en/parents/moms-nutrients.html	Prenatal	Pregnant or Brestfeeding? Nutrients You Need	Nemours Kids Health	yes		Mary L.gavin, MD (Reviewed by)	no	0	no	0	#DIV/0!	2	REC/EX	Organization Article	.org	USA?
https://www.ohsu.edu/womens-health/nutrition-during-pregnancy	Prenatal	Nutrition During Pregnancy	Center for Women's Health	no	-	-	no	0	no	0	#DIV/0!	2	REC	Organization Article	.edu	USA
https://www.marchofdimes.org/find-support/topics/pregnancy/eating-healthy-during-pregnancy	Pregnancy	Eating healthy during pregnancy	March Of Dimes	yes	-	-	no	0	yes	0	#DIV/0!	2	REC	Organization Article	.org	USA
https://www.healthline.com/nutrition/13-foods-to-eat-when-pregnant	Pregnancy	A Guide on What to Eat During Pregnancy	healthline	yes	Carla Prophete	Adda Bjarnadottir	yes	27	no	25	0.925926	2	REC	Popular Article	.com	USA
https://health.ucdavis.edu/blog/good-food/pregnancy-diet-common-myths-and-what-you-should-eat-during-your-pregnancy/2021/03	Prenatal	Pregnancy Diet: Common myths and what you should eat during your pregnancy	UC Davis Health	no		Good Food Is Good Medicine	no	0	no	0	#DIV/0!	2	REC/EX	Medical	.edu	USA
https://www.canada.ca/content/dam/hc-sc/migration/hc-sc/fn-an/alt_formats/hpfb-dgpsa/pdf/pubs/guide-prenatal-eng.pdf	Prenatal	Prenatal Nutrition Guidelines for Health Professionals	Health Canada	yes	-	Aline Allain-Doiron, Andree gruslin, Shelia M. Innis, Kristine G. Koski, Michel Lucas, Ann Montgomery, Deborah L. O'Connor, Kay Yee	yes	6	no	6	1	2	REC/EX	Organization	.pdf	CANADA
https://www.whattoexpect.com/pregnancy/diet/pregnancy-nutrition-chart/	Pregnancy	Pregnancy Nutrition Chart: 32 Nutrients for Pregnant Women	what to expect	yes	Alexandra Paetow	Jenn Sinrich	yes	66	no	59	0.893939	2	REC/EX	Popular Article	.com	USA
https://www.dietaryguidelines.gov/sites/default/files/2020-07/PartD_Ch2_Pregnancy_first-print.pdf	Pregnancy	PART D. CHAPTER 2: FOOD, BEVERAGE, AND NUTRIENT CONSUMPTION DURING PREGNANCY	Dietary Guidelines Advisory Committee	yes	-	-	yes	307	no	307	1	3	EX	Organization	.gov	USA
https://www.mdpi.com/2072-6643/12/5/1325	Pregnancy	Nutrient Intake during pregnancy and Post-Partum: ECLIPES Study	MDPI	yes	-	Estefania Aparicio, Cristina Jardi, Cristina Bedmar, Meritxell Palleja, Josep Basora, Victoria Arija, ECLIPSES Study Group	yes	56	no	56	1	3	EX	Scientific	.com	SPAIN
https://www.southampton.ac.uk/news/2023/12/pregnant-women-missing-vital-nutrients-needed-for-them-and-their-babies.page	Pregnancy	Pregnant women are missing vital nutrients needed for them and their babies – and situation could worsen with plant-based foods	University of Southhampton	no	-	-	no	0	no	0	#DIV/0!	3	EX	Organization Article	.ac.uk	UK
https://msdh.ms.gov/page/41,0,376,428.html	Pregnancy	Nutrition and Diet for a Healthy Pregnancy	MSDH	yes	-	-	no	0	no	0	#DIV/0!	3	REC	Government	.gov	USA
https://www.webmd.com/baby/eating-right-when-pregnant	Pregnancy	What to Eat When Pregnant	WebMD	yes	Zilpah Sheikh	WebMD Editorial Contributors	yes	18	no	6	0.333333	3	REC	Popular Article	.com	USA
https://lpi.oregonstate.edu/mic/life-stages/pregnancy-lactation	Pregnancy	Pregnancy and Lactation: Micronutrient Needs During Pregnancy and Lactation	Oregon State University	yes	Berthold V. Koletzko	Victoria J. Drake & Giana Angelo	yes	189	no	188	0.994709	3	REC/EX	Scientific	.edu	USA
https://www.medicalnewstoday.com/articles/246404	Pregnancy	Which foods to eat and avoid during pregnancy	Medical News Today	yes	Jillian Kubala	Tim Newman	yes	22	no	19	0.863636	3	REC/EX	Popular Article	.com	USA
https://onlinelibrary.wiley.com/doi/10.1111/j.1365-3016.2012.01281.x	Pregnancy	Effect of Women's Nutrition before and during Early Pregnancy on Maternal and Infant Outcomes: A Systematic Review	Wiley Online Library	yes	-	Usha Ramakrishnan, Frederick Grant, Tamar Goldenberg, Amanda Zongrone, Reynaldo Martorell	yes	340	no	340	1	3	EX	Scientific	.com	USA
https://jamanetwork.com/journals/jamanetworkopen/fullarticle/2736174	Pregnancy	Estimation of Total Usual Dietary Intakes of Pregnant Women in the United States	JAMA Network	yes	-	Regan L. Bailey, Susan G. Pac, Victor L. Fulgoni	yes	59	no	59	1	3	EX	Scientific	.com	USA
https://kidshealth.org/en/parents/eating-pregnancy.html	Pregnancy	Eating During Pregnancy	Nemours Kids Health	yes	Elana Pearl Ben-Joseph	-	no	0	no	0	#DIV/0!	3	EX	Organization Article	.com	USA?
https://www.fao.org/4/y5740e/y5740e08.htm	Pregnancy	Food and Care for Women	Food and Agriculture Organization	no	-	-	no	0	no	0	#DIV/0!	4	REC	Organization Article	.org	USA
https://www.mdpi.com/journal/nutrients/special_issues/pregancy_woman	Pregnancy	Nutrient Requirements and Dietary Intakes of Women during Pregnancy	MDPI	no?	-	Lucilla Poston, Dr. Angela Flynn	no	0	no	0	#DIV/0!	4	EX	Scientific	.com	USA
https://www.sciencedirect.com/science/article/pii/S0899900721004445	Pregnancy	Diet and mental health in pregnancy Nutrients of importance based on large observational cohort data	ELSEVIER	yes	-	Cara A. Yelverton B.Sc., Anthony A. Rafferty Ph.D., Rebecca L. Moore M.D., David F. Byrne M.Sc., John Mehegan Ph.D., Paul D. Cotter Ph.D., Douwe Van Sinderen Ph.D., Eileen F. Murphy Ph.D., Sarah Louise Killeen B.Sc. , Fionnuala M. McAuliffe M.D., F.R.C.O.G., F.R.C.P.I.	yes	57	no	57	1	4	EX	Scientific	.com	USA
https://onlinelibrary.wiley.com/doi/full/10.1111/1747-0080.12733	Pregnancy	Exploring the diets of mothers and their partners during pregnancy: Findings from the Queensland Family Cohort pilot study	Wiley Online Library	yes	-	Shelley A. Wilkinson PhD, AdvAPD, Danielle A. J. M. Schoenaker PhD, Susan de Jersey PhD, AdvAPD, Clare E. Collins PhD, FDAA, Linda Gallo PhD, Megan Rollo PhD, APD, Danielle Borg PhD, Marloes Dekker Nitert PhD, Helen Truby PhD, AdvAPD, Helen L. Barrett PhD, Sailesh Kumar PhD, Vicki Clifton PhD	yes	56	no	56	1	4	EX	Scientific	.com	AUSTRALIA
https://www.nature.com/articles/1601716	Pregnancy	Dietary pattern and usual nutrient intakes of Peruvian women during pregnancy	European Journal od Clinical Nutrition	no?	-	L M Sacco, L E Caulfield, N Zavaleta & L Retamozo	yes	19	no	16	0.842105	4	EX	Scientific	.com	PERU?
https://www.ohsu.edu/womens-health/nutrition-during-pregnancy	Prenatal	Nutrition During Pregnancy	Center for Women's Health	no	-	-	no	0	no	0	#DIV/0!	4	REC	Organization Article	.edu	USA
https://www.moh.gov.sa/en/awarenessplateform/WomensHealth/DuringPregnancy/Documents/Nutrition%20During%20Pregnancy.pdf	Pregnancy	Nutrition During Pregnancy	Saudi Ministry of Health	no	-	-	no	0	yes	0	#DIV/0!	4	REC	Organization	.gov.sa	SAUDI ARABIA
https://en.wikipedia.org/wiki/Nutrition_and_pregnancy	Pregnancy	Nutrition and Pregnancy	Wikipedia	no	-	-	yes	64	no	62	0.96875	4	EX	Organization	.org	USA
https://www.livescience.com/45090-pregnancy-diet.html	Pregnancy	Pregnancy diet & nutrition: What to eat what not to eat		no	-	Cari Nierenberg, Sarah Wild	no (was misleading)	0	no	0	#DIV/0!	4	REC	Popular	.com	USA
https://www.pregnancybirthbaby.org.au/vitamins-and-supplements-during-pregnancy	Pregnancy	Viatamins and Supplements during pregnancy	Pregnancy birth&baby Australian Government Department of Health and Aged Care	yes	-	-	yes	5	no	5	1	4	REC/EX	Organization	.org.au	AUSTRALIA
https://health.clevelandclinic.org/pregnancy-diet	Pregnancy	Nutrition During Pregnancy: Foods To Include and Foods To Avoid	Cleveland Clinic	no	-	-	no	0	no	0	#DIV/0!	5	REC/EX	Medical	.org	USA
https://ohioline.osu.edu/factsheet/HYG-5573	Pregnancy	Nutritional Needs During Pregnancy and Breastfeeding	Ohio Sate University Extension	yes	Irene Hatsu	Jamie Foster	yes	5	yes	5	1	5	REC/EX	Organization	.edu	USA
https://www.whattoexpect.com/pregnancy/eating-well/week-11/big-nutrition-small-packages.aspx	Pregnancy	18 Best Foods to Eat During Pregnancy	what to expect	yes	Alexandra Paetow	Marygrace Taylor	yes	20	no	13	0.65	5	REC/EX	Popular	.com	USA
https://emedicine.medscape.com/article/259059-overview?form=fpf	Pregnancy	Prenatal Nutrition	Medscape	yes	Carl V. Smith MD	Jordan Hylton, DO, David Chelmow, MD	yes	38	no	32	0.842105	5	REC/EX	Popular	.com	USA
https://www.med.umich.edu/pfans/_pdf/hetm-2017/0417-prenatalnutrition.pdf	Prenatal	Prenatal Nutrition Health Eating Tip of the Month	Michigan Medicine University of Michigan	no	-	Shayna Casadei?	yes	24	yes	19	0.791667	5	REC	Medical	.edu	USA
https://www.stanfordchildrens.org/en/topic/default?id=nutrition-before-pregnancy-90-P02479	Pregnancy	Nutrition Before Pregnancy	Stanford Medicine Children's Health	no	-	-	no	0	no	0	#DIV/0!	5	REC	Medical	.org	USA
https://lllnutrition.com/mod_lll/TOPIC4/Old_version/m43.htm	Pregnancy	Nutritional Requirements for Health throughout Life Span Module 4.3 Nutritional Requirements in Pregnancy and Lactation	European society for clinical nutrition and metabolism	yes	-	Irene Hoesli	yes	64	no	64	1	5	REC/EX	Organization	.org	LUXEMBOURG
https://mhnpjournal.biomedcentral.com/articles/10.1186/s40748-022-00139-9	Prenatal	Evidence based recommendations for an optimal prenatal supplement for women in the US: vitamins and related nutrients	Maternal Health, Neonatology and Perinatology	yes	Prof. Scott Weiss & Alden Brown	James B. Adams, Jasmine K. Kirby, Jacob C. Sorensen, Elena L. Pollard, Tapan Audhya	yes	216	no	212	0.981481	5	EX	Scientific	.com	USA
https://link.springer.com/chapter/10.1007/978-1-59745-112-3_1	Pregnancy	Nutrient Recommendations and Dietary Guidelines for Pregnant Women	Springer Link	yes	Carol J. Lammi-Keefe PhD, RD, Sarah C. Couch PhD, RD, Elliot H. Philipson MD	Lorrene D. Ritchie, Janet C. King	yes	59	no	59	1	5	REC/EX	Scientific	.com	USA
https://www.sciencedaily.com/releases/2023/12/231205144417.htm	Pregnancy	Pregnant women are missing vital nutrients needed for them and their babies	Science Daily	no	-	-	yes	1	no	1	1	5	EX	Popular	.com	USA
